# Supplementary material for: A comparative analysis of the intrauterine transcriptome in fertile and subfertile mares using cytobrush sampling
Source: BMC Genomics. 2021 May 22;22:377. doi: 10.1186/s12864-021-07701-3 (PMC8141133; doi:10.1186/s12864-021-07701-3)
Supplement: Supplementary file 1 — Additional file 1. Differentially expressed genes (DEGs) in cytobrush samples collected from subfertile vs. fertile mares. [file 12864_2021_7701_MOESM1_ESM.xlsx]

## Sheet: Differentially expressed genes
Equine Entrez Gene ID	Gene symbol	Gene description	type of gene		Human Entrez Gene ID	Gene symbol	Gene description	type of gene	Ortholog method	log2 FC SUB/FER	P-Value	FDR	counts	I_63	I_60	I_57	I_56	I_51	I_49	I_44	I_43	I_30	I_24	I_08	FER_48	FER_36	FER_35	FER_26	FER_21	FER_17	FER_16	FER_12	FER_05	FER_04	FER_03	cpm	SUB_63	SUB_60	SUB_57	SUB_56	SUB_51	SUB_49	SUB_44	SUB_43	SUB_30	SUB_24	SUB_08	FER_48	FER_36
100072970	ACAP1	ArfGAP with coiled-coil, ankyrin repeat and PH domains 1	protein-coding		9744	ACAP1	ArfGAP with coiled-coil, ankyrin repeat and PH domains 1	protein-coding	Symbol_match_2019-01-10	-1.00927	4.37231e-05	0.0291177		210	184	106	492	205	166	471	341	1005	576	389	175	527	1245	1563	728	744	694	718	780	584	403		11.606	18.0021	8.93893	20.5141	12.3004	10.8601	27.6178	15.7268	41.2701	35.0946	22.387	11.8972	34.9219
100069149	ACHE	acetylcholinesterase (Cartwright blood group)	protein-coding		43	ACHE	acetylcholinesterase (Cartwright blood group)	protein-coding	Symbol_match_2019-01-10	-1.67562	0.000736148	0.0997761		23	8	39	88	33	18	59	123	115	56	82	29	580	93	49	272	768	58	277	81	1326	25		1.27113	0.782702	3.28885	3.66918	1.98006	1.1776	3.45955	5.67272	4.72245	3.41197	4.71912	1.97153	38.4339
100057501	ACKR3	atypical chemokine receptor 3	protein-coding		57007	ACKR3	atypical chemokine receptor 3	protein-coding	Symbol_match_2019-01-10	-1.60024	0.000138371	0.0473747		55	32	99	46	11	6	12	18	34	37	35	44	94	242	57	80	355	23	131	129	122	17		3.03966	3.13081	8.34863	1.91798	0.660021	0.392533	0.703637	0.830154	1.3962	2.25434	2.01426	2.99129	6.22895
100059959	ADAMTS7	ADAM metallopeptidase with thrombospondin type 1 motif 7	protein-coding		11173	ADAMTS7	ADAM metallopeptidase with thrombospondin type 1 motif 7	protein-coding	Symbol_match_2019-01-10	-1.38652	5.60344e-05	0.0317881		61	25	11	115	14	34	91	48	136	173	131	68	97	149	210	231	353	152	164	171	188	224		3.37126	2.44594	0.927625	4.79495	0.840027	2.22435	5.33592	2.21374	5.58482	10.5406	7.53907	4.6229	6.42774
100070632	AKR1E2	aldo-keto reductase family 1 member E2	protein-coding		83592	AKR1E2	aldo-keto reductase family 1 member E2	protein-coding	Symbol_match_2019-01-10	-1.92889	1.4061e-05	0.0179476		40	21	31	196	17	37	132	508	174	143	354	13	166	605	383	417	1037	477	481	352	408	480		2.21066	2.05459	2.61422	8.17227	1.02003	2.42062	7.74001	23.4288	7.14528	8.71272	20.3728	0.883789	11.0001
100066458	ANKRD10	ankyrin repeat domain 10	protein-coding		55608	ANKRD10	ankyrin repeat domain 10	protein-coding	Symbol_match_2019-01-10	-0.656268	0.000742604	0.0997761		461	242	256	1030	534	369	643	1245	1309	887	697	378	1136	1639	1280	851	1753	921	1201	870	1526	817		25.4779	23.6767	21.5884	42.9461	32.041	24.1408	37.7032	57.419	53.7539	54.0432	40.1125	25.6979	75.2775
100146761	ANO8	anoctamin 8	protein-coding		57719	ANO8	anoctamin 8	protein-coding	Symbol_match_2019-01-10	-1.23941	0.000398708	0.0763376		211	182	154	934	169	160	932	873	1595	1324	1284	183	1286	2682	1568	1516	4387	1471	1749	1221	1072	997		11.6613	17.8065	12.9868	38.9434	10.1403	10.4675	54.6492	40.2624	65.4984	80.6688	73.8944	12.441	85.2173
100146445	APBA3	amyloid beta precursor protein binding family A member 3	protein-coding		9546	APBA3	amyloid beta precursor protein binding family A member 3	protein-coding	Symbol_match_2019-01-10	-0.615263	0.000342022	0.0707939		303	270	217	898	356	320	558	587	873	633	608	382	650	1383	777	912	1603	810	977	756	624	474		16.7458	26.4162	18.2995	37.4423	21.3607	20.9351	32.7191	27.0722	35.8496	38.5675	34.9905	25.9698	43.0725
100629225	ATP8B2	ATPase phospholipid transporting 8B2	protein-coding		57198	ATP8B2	ATPase phospholipid transporting 8B2	protein-coding	Symbol_match_2019-01-10	-0.593231	0.000322244	0.0676139		760	249	361	833	572	389	504	787	870	428	526	507	1050	1485	774	680	1863	678	1386	839	882	431		42.0026	24.3616	30.443	34.7321	34.3211	25.4492	29.5528	36.2962	35.7264	26.0772	30.2714	34.4678	69.5787
100058097	C1QA	complement C1q A chain	protein-coding		712	C1QA	complement C1q A chain	protein-coding	Symbol_match_2019-01-10	-0.662547	0.000558241	0.0861497		2466	748	859	1645	1118	1271	1479	1948	893	1451	1400	1779	2024	2502	4750	2439	3934	2311	824	1878	2835	1210		136.287	73.1826	72.4391	68.5887	67.0821	83.1516	86.7233	89.8411	36.6709	88.4067	80.5703	120.943	134.121
100071667	C1QB	complement C1q B chain	protein-coding		713	C1QB	complement C1q B chain	protein-coding	Symbol_match_2019-01-10	-0.736425	0.000187833	0.0561958		2112	591	550	1592	852	815	1390	1901	786	1414	1311	1572	1862	2393	4725	1912	3560	2099	707	1902	2028	1330		116.723	57.8221	46.3813	66.3788	51.1216	53.3191	81.5047	87.6734	32.2769	86.1524	75.4483	106.871	123.386
100056159	CEP131	centrosomal protein 131	protein-coding		22994	CEP131	centrosomal protein 131	protein-coding	Symbol_match_2019-01-10	-0.84788	0.000166698	0.0529453		264	212	211	670	336	234	721	1094	772	795	1216	367	739	2162	1248	781	1677	1148	877	1044	747	687		14.5904	20.7416	17.7935	27.9358	20.1606	15.3088	42.2769	50.4549	31.702	48.4379	69.981	24.95	48.9701
100065271	CIAO3	cytosolic iron-sulfur assembly component 3	protein-coding		64428	CIAO3	cytosolic iron-sulfur assembly component 3	protein-coding	Symbol_match_2019-01-10	-0.569639	0.000736569	0.0997761		292	171	152	611	240	210	380	441	568	414	419	265	531	1110	594	473	1120	516	518	458	372	396		16.1379	16.7302	12.8181	25.4758	14.4005	13.7387	22.2818	20.3388	23.3248	25.2242	24.1135	18.0157	35.1869
100146651	CLCF1	cardiotrophin like cytokine factor 1	protein-coding		23529	CLCF1	cardiotrophin like cytokine factor 1	protein-coding	Symbol_match_2019-01-10	-2.75692	0.000169375	0.0529453		52	11	45	297	10	20	55	356	59	51	31	25	918	31	37	108	6032	42	1119	143	2789	24		2.87386	1.07621	3.79483	12.3835	0.600019	1.30844	3.225	16.4186	2.42282	3.10733	1.78406	1.69959	60.8316
100067832	CLK1	CDC like kinase 1	protein-coding		1195	CLK1	CDC like kinase 1	protein-coding	Symbol_match_2019-01-10	-0.943017	0.000420941	0.0795994		466	256	194	1983	379	301	1055	1360	1355	1174	1024	334	1536	3079	1999	1044	3499	1487	1618	993	2056	1066		25.7542	25.0465	16.3599	82.6817	22.7407	19.6921	61.8614	62.7227	55.6428	71.5296	58.9314	22.7066	101.784
100063546	CLK2	CDC like kinase 2	protein-coding		1196	CLK2	CDC like kinase 2	protein-coding	Symbol_match_2019-01-10	-0.692577	0.000573694	0.0861497		379	241	199	1317	407	285	674	729	964	836	699	373	842	1707	1150	778	1756	763	1103	782	1247	656		20.946	23.5789	16.7816	54.9127	24.4208	18.6453	39.521	33.6212	39.5865	50.9359	40.2276	25.3579	55.7955
100056083	COL16A1	collagen type XVI alpha 1 chain	protein-coding		1307	COL16A1	collagen type XVI alpha 1 chain	protein-coding	Symbol_match_2019-01-10	-1.7201	0.000464249	0.0846535		15	61	42	305	14	11	15	21	24	59	49	15	114	450	151	63	224	31	116	295	236	21		0.828999	5.9681	3.54184	12.7171	0.840027	0.719644	0.879547	0.968512	0.985556	3.59476	2.81996	1.01976	7.55426
100066148	COL4A1	collagen type IV alpha 1 chain	protein-coding		1282	COL4A1	collagen type IV alpha 1 chain	protein-coding	Symbol_match_2019-01-10	-1.16438	0.000296413	0.0657993		1387	220	535	1008	530	234	429	427	564	199	746	1038	2097	1288	549	1930	8149	556	561	1155	1496	517		76.6548	21.5243	45.1163	42.0288	31.801	15.3088	25.155	19.6931	23.1606	12.1247	42.9324	70.5672	138.959
100066264	COL4A2	collagen type IV alpha 2 chain	protein-coding		1284	COL4A2	collagen type IV alpha 2 chain	protein-coding	Symbol_match_2019-01-10	-1.16619	6.93538e-05	0.0354097		1571	295	575	1082	733	308	489	480	652	276	821	1475	2437	1359	759	2268	7189	808	676	1571	1281	677		86.8238	28.8621	48.4895	45.1143	43.9814	20.15	28.6732	22.1374	26.7743	16.8162	47.2487	100.276	161.489
100050035	COL6A1	collagen type VI alpha 1 chain	protein-coding		1291	COL6A1	collagen type VI alpha 1 chain	protein-coding	Symbol_match_2019-01-10	-1.84149	0.000638034	0.0896584		110	482	341	804	142	21	49	29	89	190	112	125	535	1575	333	263	2013	84	466	1016	1058	63		6.07933	47.1578	28.7564	33.523	8.52027	1.37387	2.87319	1.33747	3.65477	11.5763	6.44562	8.49797	35.452
100034138	CRISP2	cysteine-rich secretory protein 2	protein-coding		7180	CRISP2	cysteine rich secretory protein 2	protein-coding	Symbol_match_2019-01-10	-3.47421	1.71795e-05	0.019535		0	1	2	7	0	0	0	0	1	1	19	15	24	3	4	0	6	22	24	20	75	2		0	0.0978377	0.168659	0.291867	0	0	0	0	0.0410648	0.0609281	1.09345	1.01976	1.59037
100069735	CYTH4	cytohesin 4	protein-coding		27128	CYTH4	cytohesin 4	protein-coding	Symbol_match_2019-01-10	-0.792886	0.000427281	0.0798129		239	119	65	368	146	154	389	343	431	346	276	166	432	489	993	440	685	415	468	499	505	244		13.2087	11.6427	5.48142	15.3439	8.76028	10.075	22.8096	15.819	17.6989	21.0811	15.8839	11.2853	28.6267
100065730	DENND1C	DENN domain containing 1C	protein-coding		79958	DENND1C	DENN domain containing 1C	protein-coding	Symbol_match_2019-01-10	-0.908446	0.000561001	0.0861497		107	83	30	251	74	83	218	211	322	218	166	64	286	532	691	304	431	269	267	312	297	160		5.91353	8.12053	2.52989	10.4655	4.44014	5.43004	12.7827	9.73124	13.2229	13.2823	9.55333	4.35096	18.9519
100061544	DLG4	discs large MAGUK scaffold protein 4	protein-coding		1742	DLG4	discs large MAGUK scaffold protein 4	protein-coding	Symbol_match_2019-01-10	-0.979126	0.000285493	0.0643072		197	60	80	155	132	34	72	412	146	65	90	103	250	442	353	232	370	238	101	119	242	196		10.8875	5.87026	6.74636	6.46276	7.92025	2.22435	4.22182	19.0013	5.99546	3.96033	5.17952	7.00233	16.5664
100057863	DNASE1L3	deoxyribonuclease 1 like 3	protein-coding		1776	DNASE1L3	deoxyribonuclease 1 like 3	protein-coding	Symbol_match_2019-01-10	-1.65846	0.000142362	0.0473747		21	4	3	11	13	6	3	4	8	4	7	18	33	49	37	23	18	12	3	30	86	8		1.1606	0.391351	0.252989	0.458648	0.780025	0.392533	0.175909	0.184479	0.328519	0.243712	0.402851	1.22371	2.18676
100057282	EHBP1L1	EH domain binding protein 1 like 1	protein-coding		254102	EHBP1L1	EH domain binding protein 1 like 1	protein-coding	Symbol_match_2019-01-10	-0.933516	0.000100338	0.0417215		426	381	255	1076	574	365	933	935	1571	984	741	443	2246	2146	1519	1486	2842	887	1860	1069	3400	654		23.5436	37.2762	21.504	44.8641	34.4411	23.8791	54.7078	43.1219	64.5128	59.9533	42.6447	30.1168	148.832
100057043	ENTPD6	ectonucleoside triphosphate diphosphohydrolase 6 (putative)	protein-coding		955	ENTPD6	ectonucleoside triphosphate diphosphohydrolase 6 (putative)	protein-coding	Symbol_match_2019-01-10	-0.700968	0.000264794	0.0620148		516	315	295	1173	647	381	1036	815	2145	906	895	529	1092	3120	1311	1554	1955	995	1431	998	956	865		28.5176	30.8189	24.8772	48.9085	38.8212	24.9258	60.7474	37.5875	88.084	55.2009	51.5074	35.9634	72.3618
102148534	ERFE	erythroferrone	protein-coding		151176	ERFE	erythroferrone	protein-coding	Symbol_match_2019-01-10	-2.35582	0.000129256	0.0471383		15	10	6	42	34	21	4	411	40	7	70	8	268	85	52	269	256	4	238	94	463	19		0.828999	0.978377	0.505977	1.7512	2.04007	1.37387	0.234546	18.9552	1.64259	0.426497	4.02851	0.54387	17.7591
100062182	FER1L5	fer-1 like family member 5	protein-coding		90342	FER1L5	fer-1 like family member 5	protein-coding	Symbol_match_2019-01-10	-1.76744	0.000223393	0.0590599		9	3	4	33	2	4	20	38	28	87	87	16	89	72	31	54	113	44	182	35	41	86		0.497399	0.293513	0.337318	1.37594	0.120004	0.261689	1.17273	1.75255	1.14981	5.30075	5.00687	1.08774	5.89762
100057614	FGFR1	fibroblast growth factor receptor 1	protein-coding		2260	FGFR1	fibroblast growth factor receptor 1	protein-coding	Symbol_match_2019-01-10	-1.03248	0.000607267	0.0883172		806	101	172	360	314	163	246	822	292	181	237	124	828	529	546	922	1018	426	707	484	1371	226		44.5449	9.88161	14.5047	15.0103	18.8406	10.6638	14.4246	37.9103	11.9909	11.028	13.6394	8.42999	54.8678
100034189	FN1	fibronectin 1	protein-coding		2335	FN1	fibronectin 1	protein-coding	Symbol_match_2019-01-10	-2.20858	0.00013254	0.047212		109	333	336	250	134	20	23	141	70	49	68	167	1483	2289	189	1534	625	58	91	940	425	35		6.02406	32.58	28.3347	10.4238	8.04026	1.30844	1.34864	6.50287	2.87454	2.98548	3.91341	11.3533	98.2716
100063926	GALNT16	polypeptide N-acetylgalactosaminyltransferase 16	protein-coding		57452	GALNT16	polypeptide N-acetylgalactosaminyltransferase 16	protein-coding	Symbol_match_2019-01-10	-2.23873	2.56221e-06	0.0065409		39	25	27	49	20	7	16	86	43	14	18	147	1092	132	38	246	317	36	136	69	642	14		2.1554	2.44594	2.2769	2.04307	1.20004	0.457955	0.938183	3.96629	1.76579	0.852994	1.0359	9.99362	72.3618
100063638	GRAMD1B	GRAM domain containing 1B	protein-coding		57476	GRAMD1B	GRAM domain containing 1B	protein-coding	Symbol_match_2019-01-10	-0.611626	0.000394026	0.0763376		754	463	424	1319	566	568	873	1326	1116	1022	1043	750	2212	2128	1871	1243	2133	979	1636	988	2954	831		41.671	45.2989	35.7557	54.996	33.9611	37.1598	51.1896	61.1546	45.8283	62.2685	60.0248	50.9878	146.579
100056429	HSD11B1	hydroxysteroid 11-beta dehydrogenase 1	protein-coding		3290	HSD11B1	hydroxysteroid 11-beta dehydrogenase 1	protein-coding	Symbol_match_2019-01-10	-2.26221	0.000566815	0.0861497		15	2	43	59	11	12	15	17	104	14	4	28	283	45	8	361	218	9	164	37	916	6		0.828999	0.195675	3.62617	2.46002	0.660021	0.785066	0.879547	0.784034	4.27074	0.852994	0.230201	1.90355	18.7531
100050779	HSPB8	heat shock protein family B (small) member 8	protein-coding		26353	HSPB8	heat shock protein family B (small) member 8	protein-coding	Symbol_match_2019-01-10	-2.76356	9.53648e-05	0.0417215		243	51	159	539	89	150	113	3494	60	72	59	125	3297	125	107	626	8246	86	2805	623	10820	22		13.4298	4.98972	13.4084	22.4737	5.34017	9.81332	6.62592	161.142	2.46389	4.38682	3.39546	8.49797	218.477
100056218	IRF8	interferon regulatory factor 8	protein-coding		3394	IRF8	interferon regulatory factor 8	protein-coding	Symbol_match_2019-01-10	-0.786152	0.000538037	0.0861497		407	91	85	272	202	133	245	333	170	231	197	222	382	439	883	413	521	328	171	473	319	205		22.4935	8.90323	7.16801	11.3411	12.1204	8.70115	14.3659	15.3578	6.98102	14.0744	11.3374	15.0924	25.3134
100009709	ITGB3	integrin subunit beta 3	protein-coding		3690	ITGB3	integrin subunit beta 3	protein-coding	Symbol_match_2019-01-10	-2.58437	6.80825e-06	0.0130353		84	20	52	48	48	35	10	58	45	22	6	155	1808	44	60	652	894	21	179	51	563	27		4.6424	1.95675	4.38514	2.00137	2.88009	2.28978	0.586364	2.67494	1.84792	1.34042	0.345301	10.5375	119.808
100147451	JAK3	Janus kinase 3	protein-coding		3718	JAK3	Janus kinase 3	protein-coding	Symbol_match_2019-01-10	-0.658057	0.000311936	0.0672947		413	232	147	547	323	193	486	386	759	490	327	259	582	1086	1253	590	787	652	609	669	505	414		22.8251	22.6983	12.3964	22.8073	19.3806	12.6265	28.4973	17.8022	31.1682	29.8548	18.8189	17.6078	38.5665
100069672	KIF7	kinesin family member 7	protein-coding		374654	KIF7	kinesin family member 7	protein-coding	Symbol_match_2019-01-10	-0.819785	0.000582698	0.0866523		75	53	33	148	94	73	113	276	211	145	143	90	309	408	279	195	285	160	196	179	228	152		4.145	5.1854	2.78288	6.1709	5.64018	4.77582	6.62592	12.729	8.66468	8.83458	8.22968	6.11854	20.476
100064430	LAT	linker for activation of T cells	protein-coding		27040	LAT	linker for activation of T cells	protein-coding	Symbol_match_2019-01-10	-0.931089	8.87636e-05	0.0417215		231	93	90	319	174	68	272	202	516	326	330	110	402	905	864	483	694	416	317	464	421	278		12.7666	9.09891	7.58966	13.3008	10.4403	4.44871	15.9491	9.31617	21.1894	19.8626	18.9916	7.47822	26.6387
100051856	LLGL1	LLGL1, scribble cell polarity complex component	protein-coding		3996	LLGL1	LLGL scribble cell polarity complex component 1	protein-coding	Symbol_match_2019-01-10	-0.500925	0.000566764	0.0861497		1012	524	566	1209	830	622	1076	1651	1565	1034	1254	792	1771	2802	1724	1375	2495	1474	1139	1402	1858	957		55.9298	51.267	47.7305	50.4096	49.8016	40.6926	63.0928	76.1435	64.2664	62.9997	72.1679	53.8432	117.356
100054029	LOC100054029	leukocyte immunoglobulin-like receptor subfamily A member 5	protein-coding							-1.26291	0.000604398	0.0883172		8	6	5	19	3	4	14	15	13	7	2	5	18	60	41	24	39	15	13	24	22	5		0.442133	0.587026	0.421648	0.79221	0.180006	0.261689	0.82091	0.691795	0.533843	0.426497	0.1151	0.339919	1.19278
100054448	LOC100054448	saoe class I histocompatibility antigen, A alpha chain	protein-coding		3105	HLA-A	major histocompatibility complex, class I, A	protein-coding	blastn_2019-01-10,ensembl_compara_95	-1.25539	6.25713e-07	0.00239601		250	168	241	550	154	138	1154	580	1171	595	436	389	686	2151	1821	827	1372	1140	1203	1196	745	521		13.8167	16.4367	20.3234	22.9324	9.24029	9.02826	67.6665	26.7494	48.0869	36.2522	25.0919	26.4457	45.4581
100055483	LOC100055483	Ig mu chain C region membrane-bound form-like	other		3507	IGHM	immunoglobulin heavy constant mu	other	ensembl_compara_95	-1.82181	0.000250563	0.0609186		106	140	44	174	75	18	62	29	167	39	41	70	361	508	452	553	123	47	59	1324	935	38		5.85826	13.6973	3.7105	7.25497	4.50014	1.1776	3.63546	1.33747	6.85783	2.3762	2.35956	4.75886	23.9218
100063097	LOC100063097	mitotic-spindle organizing protein 2B-like	protein-coding		80097	MZT2B	mitotic spindle organizing protein 2B	protein-coding	blastn_2019-01-10	-1.70417	0.000110546	0.0423308		11	3	15	41	3	14	49	87	68	94	215	21	77	398	146	103	193	135	123	140	87	99		0.607933	0.293513	1.26494	1.70951	0.180006	0.91591	2.87319	4.01241	2.79241	5.72724	12.3733	1.42766	5.10244
100063831	LOC100063831	UL16-binding protein 1	protein-coding		79465	ULBP3	UL16 binding protein 3	protein-coding	ensembl_compara_95	-3.81286	2.83155e-07	0.0014457		10	3	5	3	9	3	4	19	106	3	2	79	227	7	7	169	489	3	153	19	166	1		0.552666	0.293513	0.421648	0.125086	0.540017	0.196266	0.234546	0.876273	4.35287	0.182784	0.1151	5.37072	15.0422
100070570	LOC100070570	aldo-keto reductase family 1 member C23	protein-coding		1109	AKR1C4	aldo-keto reductase family 1 member C4	protein-coding	ensembl_compara_95,blastn_2019-01-10	-3.76331	0.000230226	0.0590599		0	12	1	31	3	10	6	11	4	18	2	0	356	0	1	209	290	0	207	4	6261	4		0	1.17405	0.0843296	1.29255	0.180006	0.654222	0.351819	0.507316	0.164259	1.09671	0.1151	0	23.5905
100073089	LOC100073089	ectonucleotide pyrophosphatase/phosphodiesterase family member 3	protein-coding		5169	ENPP3	ectonucleotide pyrophosphatase/phosphodiesterase 3	protein-coding	blastn_2019-01-10,ensembl_compara_95	-1.25872	2.07749e-05	0.0200179		85	31	105	143	96	75	152	208	269	194	230	135	382	380	133	517	880	250	472	194	487	170		4.69766	3.03297	8.8546	5.96242	5.76018	4.90666	8.91274	9.59289	11.0464	11.8201	13.2365	9.17781	25.3134
100629324	LOC100629324	uncharacterized LOC100629324	protein-coding		55384	MEG3	maternally expressed 3	ncRNA	blastn_2019-01-10,blastn_2019-01-10	-2.85457	0.000105452	0.0417215		1	7	7	148	0	0	23	15	13	58	47	1	144	248	241	57	214	59	122	500	293	6		0.0552666	0.684864	0.590307	6.1709	0	0	1.34864	0.691795	0.533843	3.53383	2.70486	0.0679838	9.54222
102149846	LOC102149846	immunoglobulin heavy constant gamma 1-like	other		3500	IGHG1	immunoglobulin heavy constant gamma 1 (G1m marker)	other	ensembl_compara_95	-2.13586	0.000517529	0.0861497		1	9	42	78	0	0	5	2	13	9	5	8	15	20	133	19	30	9	48	47	60	25		0.0552666	0.880539	3.54184	3.25223	0	0	0.293182	0.0922393	0.533843	0.548353	0.287751	0.54387	0.993981
102150085	LOC102150085	immunoglobulin heavy constant gamma 1-like	other		3500	IGHG1	immunoglobulin heavy constant gamma 1 (G1m marker)	other	ensembl_compara_95	-2.67345	3.21403e-05	0.0239707		4	3	15	66	0	1	5	5	12	2	3	4	11	17	120	46	15	3	72	51	105	12		0.221066	0.293513	1.26494	2.75189	0	0.0654222	0.293182	0.230598	0.492778	0.121856	0.172651	0.271935	0.728919
102150790	LOC102150790	uncharacterized LOC102150790	ncRNA							-1.44169	1.34813e-05	0.0179476		26	3	3	17	16	7	23	17	19	13	11	9	50	61	110	41	59	29	31	40	29	21		1.43693	0.293513	0.252989	0.708819	0.960031	0.457955	1.34864	0.784034	0.780232	0.792066	0.633052	0.611854	3.31327
106781059	LOC106781059	uncharacterized LOC106781059	ncRNA							-1.45553	5.98215e-05	0.0327245		390	300	128	2378	455	510	1736	2372	2951	791	1704	448	2660	3656	6948	792	8782	3455	2795	3042	4097	1788		21.554	29.3513	10.7942	99.1513	27.3009	33.3653	101.793	109.396	121.182	48.1941	98.0655	30.4567	176.266
106781303	LOC106781303	immunoglobulin heavy constant alpha 2-like	other		3493	IGHA1	immunoglobulin heavy constant alpha 1	other	ensembl_compara_95	-1.98216	0.000512975	0.0861497		690	1223	145	817	212	62	141	110	1461	58	141	802	3630	1394	1876	5720	351	142	832	1420	3838	155		38.134	119.656	12.2278	34.065	12.7204	4.05617	8.26774	5.07316	59.9957	3.53383	8.11458	54.523	240.543
106781940	LOC106781940	uncharacterized LOC106781940	ncRNA							-1.44853	0.000382832	0.0761598		20	15	4	131	23	15	130	105	54	143	52	28	155	363	160	144	298	44	183	124	110	130		1.10533	1.46757	0.337318	5.46208	1.38004	0.981332	7.62274	4.84256	2.2175	8.71272	2.99261	1.90355	10.2711
106783330	LOC106783330	uncharacterized LOC106783330	protein-coding							-1.67317	0.000103909	0.0417215		39	53	10	233	48	32	186	286	304	533	350	30	455	1334	673	328	897	416	616	291	389	493		2.1554	5.1854	0.843296	9.71499	2.88009	2.09351	10.9064	13.1902	12.4837	32.4747	20.1426	2.03951	30.1508
111767520	LOC111767520	uncharacterized LOC111767520	ncRNA							-1.59582	0.000305811	0.0669157		24	8	3	41	10	14	36	78	52	32	49	6	93	226	164	18	307	44	145	39	131	23		1.3264	0.782702	0.252989	1.70951	0.600019	0.91591	2.11091	3.59733	2.13537	1.9497	2.81996	0.407903	6.16268
111767890	LOC111767890	uncharacterized LOC111767890	ncRNA							-4.19289	8.88922e-06	0.0151285		4	2	2	1	0	0	1	6	3	1	0	2	194	10	2	21	345	0	31	11	534	0		0.221066	0.195675	0.168659	0.0416953	0	0	0.0586364	0.276718	0.123194	0.0609281	0	0.135968	12.8555
111768661	LOC111768661	translation initiation factor IF-2-like	protein-coding							-1.18622	0.000632703	0.0896584		18	15	25	62	14	31	64	39	115	126	66	21	94	217	165	57	265	73	58	86	120	147		0.994799	1.46757	2.10824	2.58511	0.840027	2.02809	3.75273	1.79867	4.72245	7.67694	3.79831	1.42766	6.22895
111768809	LOC111768809	uncharacterized LOC111768809	ncRNA							-2.46989	5.1428e-06	0.0112532		2	2	1	6	1	5	3	24	70	42	10	7	35	133	69	42	13	28	69	14	41	45		0.110533	0.195675	0.0843296	0.250172	0.0600019	0.327111	0.175909	1.10687	2.87454	2.55898	0.575502	0.475886	2.31929
111769010	LOC111769010	uncharacterized LOC111769010	ncRNA							-2.4388	2.27065e-05	0.0200179		2	1	5	13	3	2	5	36	3	4	6	20	43	4	7	4	24	58	48	3	36	54		0.110533	0.0978377	0.421648	0.542038	0.180006	0.130844	0.293182	1.66031	0.123194	0.243712	0.345301	1.35968	2.84941
111771758	LOC111771758	GTPase IMAP family member 5-like	pseudo							-0.920891	0.00014079	0.0473747		81	40	33	130	69	71	134	132	187	156	139	120	148	227	652	228	297	169	230	242	158	115		4.4766	3.91351	2.78288	5.42038	4.14013	4.64497	7.85728	6.08779	7.67912	9.50479	7.99948	8.15805	9.80728
111774331	LOC111774331	uncharacterized LOC111774331	ncRNA							-1.17158	0.000267218	0.0620148		17	19	14	26	42	12	36	23	139	26	25	39	96	141	96	62	285	39	44	53	29	35		0.939532	1.85892	1.18061	1.08408	2.52008	0.785066	2.11091	1.06075	5.70801	1.58413	1.43875	2.65137	6.36148
111775969	LOC111775969	uncharacterized LOC111775969	ncRNA							-1.91853	0.000527907	0.0861497		18	6	4	5	17	1	10	32	63	2	6	22	64	45	31	17	156	5	265	5	71	26		0.994799	0.587026	0.337318	0.208476	1.02003	0.0654222	0.586364	1.47583	2.58708	0.121856	0.345301	1.49564	4.24099
100067048	MCF2L	MCF.2 cell line derived transforming sequence like	protein-coding		23263	MCF2L	MCF.2 cell line derived transforming sequence like	protein-coding	Symbol_match_2019-01-10	-0.742876	8.19209e-05	0.0404769		306	79	142	342	322	138	305	458	481	247	241	333	364	982	768	817	601	412	443	440	269	338		16.9116	7.72918	11.9748	14.2598	19.3206	9.02826	17.8841	21.1228	19.7522	15.0492	13.8696	22.6386	24.1206
100066627	MICAL1	microtubule associated monooxygenase, calponin and LIM domain containing 1	protein-coding		64780	MICAL1	microtubule associated monooxygenase, calponin and LIM domain containing 1	protein-coding	Symbol_match_2019-01-10	-0.897317	3.77335e-05	0.0262711		411	253	173	819	377	192	732	374	1132	783	486	350	930	1710	1515	992	1145	818	1068	1084	663	477		22.7146	24.7529	14.589	34.1484	22.6207	12.5611	42.9219	17.2487	46.4854	47.7067	27.9694	23.7943	61.6268
100068942	MMP25	matrix metallopeptidase 25	protein-coding		64386	MMP25	matrix metallopeptidase 25	protein-coding	Symbol_match_2019-01-10	-1.10004	0.000258612	0.0618932		91	10	20	37	24	16	34	42	56	59	29	31	91	133	157	103	80	56	34	90	55	44		5.02926	0.978377	1.68659	1.54272	1.44005	1.04675	1.99364	1.93702	2.29963	3.59476	1.66896	2.1075	6.03015
100057831	NAAA	N-acylethanolamine acid amidase	protein-coding		27163	NAAA	N-acylethanolamine acid amidase	protein-coding	Symbol_match_2019-01-10	-1.04179	0.000280754	0.0641836		934	196	184	304	286	450	592	320	430	535	398	379	1736	777	1800	720	2875	615	371	667	1574	437		51.619	19.1762	15.5166	12.6754	17.1605	29.44	34.7128	14.7583	17.6579	32.5965	22.905	25.7659	115.037
102148328	NMU	neuromedin U	protein-coding		10874	NMU	neuromedin U	protein-coding	Symbol_match_2019-01-10	-5.60156	0.000220113	0.0590599		0	21	0	0	0	1	0	12	21	0	1	12	4652	1	0	32	839	0	28	4	842	0		0	2.05459	0	0	0	0.0654222	0	0.553436	0.862361	0	0.0575502	0.815805	308.267
100062989	NPTX2	neuronal pentraxin 2	protein-coding		4885	NPTX2	neuronal pentraxin 2	protein-coding	Symbol_match_2019-01-10	-3.74257	0.000103905	0.0417215		4	2	3	7	2	9	0	125	2	3	5	24	2046	0	1	11	440	3	63	4	1020	2		0.221066	0.195675	0.252989	0.291867	0.120004	0.588799	0	5.76495	0.0821296	0.182784	0.287751	1.63161	135.579
100056659	NUP210L	nucleoporin 210 like	protein-coding		91181	NUP210L	nucleoporin 210 like	protein-coding	Symbol_match_2019-01-10	-1.10944	0.00018061	0.0553281		13	10	8	32	14	10	13	51	48	18	25	24	62	68	34	49	101	39	34	35	46	26		0.718466	0.978377	0.674636	1.33425	0.840027	0.654222	0.762274	2.3521	1.97111	1.09671	1.43875	1.63161	4.10846
100050311	PDE10A	phosphodiesterase 10A	protein-coding		10846	PDE10A	phosphodiesterase 10A	protein-coding	Symbol_match_2019-01-10	-2.44059	1.78553e-05	0.019535		29	17	19	10	120	10	0	11	12	4	10	14	148	80	114	101	47	3	90	163	159	22		1.60273	1.66324	1.60226	0.416953	7.20023	0.654222	0	0.507316	0.492778	0.243712	0.575502	0.951773	9.80728
100052619	PDE2A	phosphodiesterase 2A	protein-coding		5138	PDE2A	phosphodiesterase 2A	protein-coding	Symbol_match_2019-01-10	-1.76041	0.000382862	0.0761598		92	47	132	84	189	70	55	29	185	25	49	389	1619	153	111	307	738	34	370	204	1689	24		5.08453	4.59837	11.1315	3.5024	11.3404	4.57955	3.225	1.33747	7.59699	1.5232	2.81996	26.4457	107.284
100057315	PLCB2	phospholipase C beta 2	protein-coding		5330	PLCB2	phospholipase C beta 2	protein-coding	Symbol_match_2019-01-10	-0.932392	0.000515338	0.0861497		230	118	52	423	187	167	518	376	777	587	345	136	547	939	1356	612	746	575	574	712	441	442		12.7113	11.5448	4.38514	17.6371	11.2204	10.9255	30.3737	17.341	31.9074	35.7648	19.8548	9.24579	36.2472
100058349	PLXNA3	plexin A3	protein-coding		55558	PLXNA3	plexin A3	protein-coding	Symbol_match_2019-01-10	-1.31311	0.000492211	0.0861497		126	104	52	551	127	93	549	663	1039	1023	810	114	930	2220	1133	757	2332	758	1252	647	790	952		6.96359	10.1751	4.38514	22.9741	7.62024	6.08426	32.1914	30.5773	42.6663	62.3295	46.6157	7.75015	61.6268
100146758	PNPLA2	patatin like phospholipase domain containing 2	protein-coding		57104	PNPLA2	patatin like phospholipase domain containing 2	protein-coding	Symbol_match_2019-01-10	-0.623824	0.000551501	0.0861497		599	500	416	1371	709	372	637	914	917	588	478	709	1203	1603	1022	1194	2029	701	1605	691	1293	471		33.1047	48.9188	35.0811	57.1642	42.5414	24.337	37.3514	42.1534	37.6564	35.8257	27.509	48.2005	79.7173
100071328	PREX1	phosphatidylinositol-3,4,5-trisphosphate dependent Rac exchange factor 1	protein-coding		57580	PREX1	phosphatidylinositol-3,4,5-trisphosphate dependent Rac exchange factor 1	protein-coding	Symbol_match_2019-01-10	-0.67965	0.000570116	0.0861497		414	176	138	482	319	195	471	546	595	444	342	279	550	777	1258	501	826	548	620	694	1161	361		22.8804	17.2194	11.6375	20.0971	19.1406	12.7573	27.6178	25.1813	24.4336	27.0521	19.6822	18.9675	36.446
100629655	RAB44	RAB44, member RAS oncogene family	protein-coding		401258	RAB44	RAB44, member RAS oncogene family	protein-coding	Symbol_match_2019-01-10	-1.29326	0.000525959	0.0861497		36	22	9	66	31	23	90	31	103	115	104	13	112	193	407	95	93	142	159	157	144	105		1.9896	2.15243	0.758966	2.75189	1.86006	1.50471	5.27728	1.42971	4.22968	7.00673	5.98522	0.883789	7.42173
100034090	RYR1	ryanodine receptor 1	protein-coding		6261	RYR1	ryanodine receptor 1	protein-coding	Symbol_match_2019-01-10	-1.31372	0.000360777	0.0736802		13	6	8	35	8	12	42	71	22	23	29	10	57	52	168	48	90	98	37	47	48	26		0.718466	0.587026	0.674636	1.45933	0.480015	0.785066	2.46273	3.27449	0.903426	1.40135	1.66896	0.679838	3.77713
100053209	SDCBP2	syndecan binding protein 2	protein-coding		27111	SDCBP2	syndecan binding protein 2	protein-coding	Symbol_match_2019-01-10	-3.09293	3.22079e-05	0.0239707		12	5	17	6	17	8	10	203	35	3	11	22	2610	40	11	232	588	12	112	13	2410	2		0.663199	0.489188	1.4336	0.250172	1.02003	0.523377	0.586364	9.36229	1.43727	0.182784	0.633052	1.49564	172.953
100072304	SLC37A2	solute carrier family 37 member 2	protein-coding		219855	SLC37A2	solute carrier family 37 member 2	protein-coding	Symbol_match_2019-01-10	-2.51189	0.00019078	0.0561958		622	63	1578	917	263	259	354	13015	315	225	518	372	20240	319	608	2450	12347	243	5804	1786	62499	270		34.3758	6.16377	133.072	38.2345	15.7805	16.9443	20.7573	600.247	12.9354	13.7088	29.811	25.29	1341.21
100067821	SLC39A8	solute carrier family 39 member 8	protein-coding		64116	SLC39A8	solute carrier family 39 member 8	protein-coding	Symbol_match_2019-01-10	-1.76247	0.000686437	0.0955833		22	6	29	30	28	11	10	75	28	17	16	50	256	18	19	206	106	18	160	40	412	9		1.21587	0.587026	2.44556	1.25086	1.68005	0.719644	0.586364	3.45897	1.14981	1.03578	0.920803	3.39919	16.9639
100056481	SLC8B1	solute carrier family 8 member B1	protein-coding		80024	SLC8B1	solute carrier family 8 member B1	protein-coding	Symbol_match_2019-01-10	-0.664285	0.000321692	0.0676139		865	338	347	873	732	377	758	816	900	641	628	550	1723	2222	1779	994	1176	674	1227	1034	2298	507		47.8056	33.0691	29.2624	36.4	43.9214	24.6642	44.4464	37.6336	36.9583	39.0549	36.1415	37.3911	114.175
100054907	SNRNP70	small nuclear ribonucleoprotein U1 subunit 70	protein-coding		6625	SNRNP70	small nuclear ribonucleoprotein U1 subunit 70	protein-coding	Symbol_match_2019-01-10	-0.742298	0.000213767	0.0590599		1571	1376	1009	4122	1469	1718	3310	3866	4970	3903	3642	1216	4661	8180	5618	3868	9925	3961	4134	4002	5364	3458		86.8238	134.625	85.0885	171.868	88.1428	112.395	194.087	178.299	204.092	237.802	209.598	82.6683	308.863
100050582	STAC	SH3 and cysteine rich domain	protein-coding		6769	STAC	SH3 and cysteine rich domain	protein-coding	Symbol_match_2019-01-10	-3.55264	2.35243e-05	0.0200179		6	2	19	11	9	12	5	262	0	2	2	38	717	8	9	170	612	5	52	16	456	4		0.3316	0.195675	1.60226	0.458648	0.540017	0.785066	0.293182	12.0833	0	0.121856	0.1151	2.58338	47.5123
100052905	SYT12	synaptotagmin 12	protein-coding		91683	SYT12	synaptotagmin 12	protein-coding	Symbol_match_2019-01-10	-4.19442	0.000113325	0.0423367		1	0	3	1	1	2	1	34	3	0	1	1	363	0	2	3	109	0	96	4	323	0		0.0552666	0	0.252989	0.0416953	0.0600019	0.130844	0.0586364	1.56807	0.123194	0	0.0575502	0.0679838	24.0543
100050044	THBS2	thrombospondin 2	protein-coding		7058	THBS2	thrombospondin 2	protein-coding	Symbol_match_2019-01-10	-3.13152	4.80427e-05	0.0294348		9	52	89	99	3	0	6	8	4	10	14	6	250	383	47	79	168	16	90	312	368	2		0.497399	5.08756	7.50533	4.12783	0.180006	0	0.351819	0.368957	0.164259	0.609281	0.805703	0.407903	16.5664
100050503	TIA1	TIA1 cytotoxic granule associated RNA binding protein	protein-coding		7072	TIA1	TIA1 cytotoxic granule associated RNA binding protein	protein-coding	Symbol_match_2019-01-10	-0.548919	0.000555458	0.0861497		1168	652	698	2316	1029	871	1874	2118	2497	1723	1712	971	1932	4915	3269	1493	4168	2143	1924	1831	1617	2296		64.5514	63.7902	58.862	96.5662	61.742	56.9827	109.885	97.6814	102.539	104.979	98.5259	66.0122	128.025
100146343	TNNT2	troponin T2, cardiac type	protein-coding		7139	TNNT2	troponin T2, cardiac type	protein-coding	Symbol_match_2019-01-10	-2.20412	0.000106231	0.0417215		4	12	8	312	10	2	71	57	107	96	105	18	299	212	362	149	740	60	587	89	433	61		0.221066	1.17405	0.674636	13.0089	0.600019	0.130844	4.16319	2.62882	4.39394	5.8491	6.04277	1.22371	19.8134
100059315	TNXB	tenascin XB	protein-coding		7148	TNXB	tenascin XB	protein-coding	Symbol_match_2019-01-10	-1.19149	3.28644e-05	0.0239707		159	140	175	457	90	89	227	365	343	237	368	152	594	1141	404	727	1416	277	376	698	1017	179		8.78739	13.6973	14.7577	19.0547	5.40017	5.82257	13.3105	16.8337	14.0852	14.44	21.1785	10.3335	39.3616
100051153	TOP3B	DNA topoisomerase III beta	protein-coding		8940	TOP3B	DNA topoisomerase III beta	protein-coding	Symbol_match_2019-01-10	-0.917028	0.000243848	0.0602422		257	190	164	826	279	208	640	769	969	1350	745	264	722	2409	1340	692	1768	771	1540	836	746	750		14.2035	18.5892	13.83	34.4403	16.7405	13.6078	37.5273	35.466	39.7918	82.253	42.8749	17.9477	47.8436
100069910	TPBG	trophoblast glycoprotein	protein-coding		7162	TPBG	trophoblast glycoprotein	protein-coding	Symbol_match_2019-01-10	-1.14825	0.000446958	0.0824826		45	8	20	34	21	7	11	36	23	34	88	79	113	85	49	48	73	42	59	45	60	31		2.487	0.782702	1.68659	1.41764	1.26004	0.457955	0.645001	1.66031	0.944491	2.07156	5.06442	5.37072	7.48799
102150167	TPCN2	two pore segment channel 2	protein-coding		219931	TPCN2	two pore segment channel 2	protein-coding	Symbol_match_2019-01-10	-0.761222	0.000225682	0.0590599		276	226	195	593	416	152	340	463	731	406	454	324	975	1568	684	757	1223	457	637	389	921	359		15.2536	22.1113	16.4443	24.7253	24.9608	9.94417	19.9364	21.3534	30.0184	24.7368	26.1278	22.0267	64.6088
100069930	VGLL3	vestigial like family member 3	protein-coding		389136	VGLL3	vestigial like family member 3	protein-coding	Symbol_match_2019-01-10	-1.41042	0.000611191	0.0883172		19	38	16	43	12	47	5	4	10	12	7	26	47	147	44	22	47	22	53	83	37	29		1.05007	3.71783	1.34927	1.7929	0.720023	3.07484	0.293182	0.184479	0.410648	0.731137	0.402851	1.76758	3.11447
100066920	WDR90	WD repeat domain 90	protein-coding		197335	WDR90	WD repeat domain 90	protein-coding	Symbol_match_2019-01-10	-0.754049	0.00053343	0.0861497		735	487	358	1365	887	570	1359	1805	1652	2078	2486	624	1241	3562	2333	1189	3882	1672	1914	1948	1955	2032		40.621	47.647	30.19	56.914	53.2217	37.2906	79.6869	83.2459	67.8391	126.609	143.07	42.4219	82.2354
100055754	ZBP1	Z-DNA binding protein 1	protein-coding		81030	ZBP1	Z-DNA binding protein 1	protein-coding	Symbol_match_2019-01-10	-0.955084	4.80113e-05	0.0294348		295	138	93	372	201	140	271	402	664	450	189	127	758	718	927	547	614	473	644	509	466	307		16.3036	13.5016	7.84265	15.5106	12.0604	9.1591	15.8905	18.5401	27.267	27.4177	10.877	8.63394	50.2292
100064631	ZNF333	zinc finger protein 333	protein-coding		84449	ZNF333	zinc finger protein 333	protein-coding	Symbol_match_2019-01-10	-0.671039	0.000740474	0.0997761		340	214	199	706	387	266	566	870	1066	712	734	338	823	1927	1122	765	1563	785	1009	496	929	574		18.7906	20.9373	16.7816	29.4369	23.2207	17.4023	33.1882	40.1241	43.7751	43.3808	42.2418	22.9785	54.5364
100060125	ZSWIM6	zinc finger SWIM-type containing 6	protein-coding		57688	ZSWIM6	zinc finger SWIM-type containing 6	protein-coding	Symbol_match_2019-01-10	-0.709233	0.000627317	0.0896584		388	184	152	303	430	168	263	379	423	251	303	271	1201	721	512	486	1069	319	593	388	640	252		21.4434	18.0021	12.8181	12.6337	25.8008	10.9909	15.4214	17.4793	17.3704	15.293	17.4377	18.4236	79.5847
100629833	SDHAF4	succinate dehydrogenase complex assembly factor 4	protein-coding		135154	SDHAF4	succinate dehydrogenase complex assembly factor 4	protein-coding	Symbol_match_2019-01-10	0.453019	0.000394466	0.0763376		760	331	441	932	613	707	628	725	740	517	646	427	322	853	751	383	767	598	456	431	366	375		42.0026	32.3843	37.1893	38.86	36.7812	46.2535	36.8237	33.4367	30.388	31.4998	37.1774	29.0291	21.3375
100068904	MYCBP	MYC binding protein	protein-coding		26292	MYCBP	MYC binding protein	protein-coding	Symbol_match_2019-01-10	0.468003	0.000195028	0.0563631		1604	781	1002	1615	1357	1718	1214	2024	1764	1064	1328	1438	741	1594	1487	852	1603	1048	1027	1028	910	770		88.6476	76.4112	84.4982	67.3378	81.4226	112.395	71.1846	93.3462	72.4383	64.8275	76.4266	97.7607	49.1027
100630688	TOMM7	translocase of outer mitochondrial membrane 7	protein-coding		54543	TOMM7	translocase of outer mitochondrial membrane 7	protein-coding	Symbol_match_2019-01-10	0.522711	0.000219351	0.0590599		892	644	672	1253	758	1025	856	960	1027	916	816	729	346	1044	1021	590	703	750	712	746	443	489		49.2978	63.0075	56.6695	52.2442	45.4815	67.0577	50.1928	44.2749	42.1736	55.8102	46.961	49.5602	22.9278
100060017	SLC16A5	solute carrier family 16 member 5	protein-coding		9121	SLC16A5	solute carrier family 16 member 5	protein-coding	Symbol_match_2019-01-10	0.56572	0.00051457	0.0861497		2475	1141	1789	5243	2416	2712	3712	976	3596	2881	2181	1607	1135	3928	2316	2149	2485	1529	1912	1419	1659	1806		136.785	111.633	150.866	218.608	144.965	177.425	217.658	45.0128	147.669	175.534	125.517	109.25	75.2112
100072143	LOC100072143	centrin-4	protein-coding							0.804501	5.39699e-05	0.0317881		1868	1009	1505	1945	2094	1944	1759	4269	1503	1033	2269	1900	639	1075	1650	884	1783	763	1297	1117	1573	765		103.238	98.7182	126.916	81.0973	125.644	127.181	103.141	196.885	61.7204	62.9388	130.581	129.169	42.3436
100055161	CTSE	cathepsin E	protein-coding		1510	CTSE	cathepsin E	protein-coding	Symbol_match_2019-01-10	0.824855	0.000232437	0.0590599		5773	3524	4216	8634	6809	7307	7848	2173	19621	9376	6655	3464	3042	8628	2225	3509	5696	5274	7095	3881	1741	4310		319.054	344.78	355.533	359.997	408.553	478.04	460.179	100.218	805.733	571.262	382.996	235.496	201.579
100054141	CRYL1	crystallin lambda 1	protein-coding		51084	CRYL1	crystallin lambda 1	protein-coding	Symbol_match_2019-01-10	0.890541	6.39432e-05	0.033773		1438	656	1007	1613	1450	1615	1438	567	1868	1154	945	896	155	1045	1098	1101	559	795	610	793	394	691		79.4734	64.1815	84.9199	67.2544	87.0028	105.657	84.3192	26.1498	76.7091	70.3111	54.3849	60.9135	10.2711
111767704	LOC111767704	uncharacterized LOC111767704	ncRNA							0.90996	1.39394e-05	0.0179476		195	70	155	298	255	353	169	289	262	191	268	102	80	166	138	127	283	128	104	77	130	91		10.777	6.84864	13.0711	12.4252	15.3005	23.094	9.90956	13.3286	10.759	11.6373	15.4235	6.93435	5.30123
100063624	ELOVL2	ELOVL fatty acid elongase 2	protein-coding		54898	ELOVL2	ELOVL fatty acid elongase 2	protein-coding	Symbol_match_2019-01-10	0.957327	0.000145369	0.0473747		1290	384	780	2612	919	1344	2135	2175	1269	3529	2590	555	791	1071	1185	366	1081	1263	1165	614	482	2849		71.2939	37.5697	65.7771	108.908	55.1418	87.9274	125.189	100.31	52.1113	215.015	149.055	37.731	52.4159
100062703	SLC16A9	solute carrier family 16 member 9	protein-coding		220963	SLC16A9	solute carrier family 16 member 9	protein-coding	Symbol_match_2019-01-10	0.977626	9.92899e-05	0.0417215		4213	2342	3329	3143	4616	3929	4763	1011	4224	2412	1309	2054	1324	3366	2079	2453	2795	969	1830	1540	555	2717		232.838	229.136	280.733	131.048	276.969	257.044	279.285	46.627	173.458	146.959	75.3332	139.639	87.7354
100067178	LOC100067178	mesothelin	protein-coding		10232	MSLN	mesothelin	protein-coding	blastn_2019-01-10,ensembl_compara_95	1.12651	0.000533435	0.0861497		424	686	1046	414	715	747	1022	253	787	530	378	217	90	1744	286	335	466	319	547	321	57	291		23.433	67.1167	88.2087	17.2618	42.9014	48.8704	59.9264	11.6683	32.318	32.2919	21.754	14.7525	5.96389
100065786	LOC100065786	40S ribosomal protein S17	protein-coding		6218	RPS17	ribosomal protein S17	protein-coding	blastn_2019-01-10,ensembl_compara_95	1.46299	2.3452e-07	0.0014457		204	116	103	139	80	84	56	181	141	111	83	76	58	61	58	27	25	47	52	36	46	27		11.2744	11.3492	8.68594	5.79564	4.80015	5.49546	3.28364	8.34765	5.79014	6.76302	4.77667	5.16677	3.84339
100051778	LOC100051778	60S ribosomal protein L21	protein-coding		6144	RPL21	ribosomal protein L21	protein-coding	blastn_2019-01-10	1.63108	1.15485e-06	0.00353778		115	93	47	88	51	27	55	100	67	39	30	40	37	25	36	13	11	21	20	16	14	15		6.35566	9.09891	3.96349	3.66918	3.0601	1.7664	3.225	4.61196	2.75134	2.3762	1.72651	2.71935	2.45182
100052427	LOC100052427	60S ribosomal protein L26-like	pseudo							1.64402	2.10906e-05	0.0200179		46	18	23	43	17	22	11	49	36	21	12	17	8	7	6	5	1	10	18	11	9	6		2.54226	1.76108	1.93958	1.7929	1.02003	1.43929	0.645001	2.25986	1.47833	1.27949	0.690602	1.15572	0.530123
100147232	LOC100147232	40S ribosomal protein S2 pseudogene	pseudo							1.7959	7.88803e-08	0.00120821		180	102	102	134	62	84	55	152	142	87	53	111	30	41	31	13	8	42	42	42	24	26		9.94799	9.97944	8.60162	5.58716	3.72012	5.49546	3.225	7.01019	5.8312	5.30075	3.05016	7.5462	1.98796
100051264	SLC10A2	solute carrier family 10 member 2	protein-coding		6555	SLC10A2	solute carrier family 10 member 2	protein-coding	Symbol_match_2019-01-10	1.82082	0.000235206	0.0590599		74	41	31	100	35	72	151	2	91	49	15	8	3	10	17	26	29	25	58	9	1	26		4.08973	4.01135	2.61422	4.16953	2.10007	4.7104	8.8541	0.0922393	3.7369	2.98548	0.863253	0.54387	0.198796
[truncated: 55 more columns]
