# Supplementary material for: A comparative analysis of the intrauterine transcriptome in fertile and subfertile mares using cytobrush sampling
Source: BMC Genomics. 2021 May 22;22:377. doi: 10.1186/s12864-021-07701-3 (PMC8141133; doi:10.1186/s12864-021-07701-3)
Supplement: Supplementary file 2 — Additional file 2. Metascape enrichment analysis results of transcripts downregulated or upregulated in cytobrush samples collected from subfertile vs. fertile mares. [file 12864_2021_7701_MOESM2_ESM.xlsx]

## Sheet: Lower in SUB
GroupID	Category	Term	Description	LogP	Log(q-value)	InTerm_InList	Genes	Symbols
1_Summary	KEGG Pathway	hsa04512	ECM-receptor interaction	-7.79718	-3.33985	7/82	1282,1284,1291,2335,3690,7058,7148,1307,712,713,43,64386,2260,3718,64116,11173,57104,57719,1742,7072,5330,55558,3996,57007,5138,6261,151176,1109,1196	COL4A1,COL4A2,COL6A1,FN1,ITGB3,THBS2,TNXB,COL16A1,C1QA,C1QB,ACHE,MMP25,FGFR1,JAK3,SLC39A8,ADAMTS7,PNPLA2,ANO8,DLG4,TIA1,PLCB2,PLXNA3,LLGL1,ACKR3,PDE2A,RYR1,ERFE,AKR1C4,CLK2
1_Member	KEGG Pathway	hsa04512	ECM-receptor interaction	-7.79718	-3.33985	7/82	1282,1284,1291,2335,3690,7058,7148	COL4A1,COL4A2,COL6A1,FN1,ITGB3,THBS2,TNXB
1_Member	Reactome Gene Sets	R-HSA-3000178	ECM proteoglycans	-6.54532	-2.38903	6/76	1282,1284,1291,2335,3690,7148	COL4A1,COL4A2,COL6A1,FN1,ITGB3,TNXB
1_Member	Reactome Gene Sets	R-HSA-216083	Integrin cell surface interactions	-6.25513	-2.33986	6/85	1282,1284,1291,1307,2335,3690	COL4A1,COL4A2,COL6A1,COL16A1,FN1,ITGB3
1_Member	GO Cellular Components	GO:0005581	collagen trimer	-6.19512	-2.33986	6/87	712,713,1282,1284,1291,1307	C1QA,C1QB,COL4A1,COL4A2,COL6A1,COL16A1
1_Member	GO Cellular Components	GO:0062023	collagen-containing extracellular matrix	-5.74669	-2.03595	10/410	43,712,713,1282,1284,1291,1307,2335,7058,7148	ACHE,C1QA,C1QB,COL4A1,COL4A2,COL6A1,COL16A1,FN1,THBS2,TNXB
1_Member	GO Molecular Functions	GO:0005201	extracellular matrix structural constituent	-5.71512	-2.03595	7/165	1282,1284,1291,1307,2335,7058,7148	COL4A1,COL4A2,COL6A1,COL16A1,FN1,THBS2,TNXB
1_Member	GO Cellular Components	GO:0031012	extracellular matrix	-5.55931	-1.94709	11/535	43,712,713,1282,1284,1291,1307,2335,7058,7148,64386	ACHE,C1QA,C1QB,COL4A1,COL4A2,COL6A1,COL16A1,FN1,THBS2,TNXB,MMP25
1_Member	KEGG Pathway	hsa04151	PI3K-Akt signaling pathway	-5.48255	-1.92832	9/342	1282,1284,1291,2260,2335,3690,3718,7058,7148	COL4A1,COL4A2,COL6A1,FGFR1,FN1,ITGB3,JAK3,THBS2,TNXB
1_Member	GO Biological Processes	GO:0030198	extracellular matrix organization	-5.17782	-1.82337	9/373	1282,1284,1291,1307,2335,3690,7148,64116,64386	COL4A1,COL4A2,COL6A1,COL16A1,FN1,ITGB3,TNXB,SLC39A8,MMP25
1_Member	KEGG Pathway	hsa04510	Focal adhesion	-5.17757	-1.82337	7/199	1282,1284,1291,2335,3690,7058,7148	COL4A1,COL4A2,COL6A1,FN1,ITGB3,THBS2,TNXB
1_Member	Canonical Pathways	M160	PID AVB3 INTEGRIN PATHWAY	-5.16675	-1.82337	5/75	1282,1291,1307,2335,3690	COL4A1,COL6A1,COL16A1,FN1,ITGB3
1_Member	Reactome Gene Sets	R-HSA-1474228	Degradation of the extracellular matrix	-4.99057	-1.7015	6/140	1282,1284,1291,1307,2335,64386	COL4A1,COL4A2,COL6A1,COL16A1,FN1,MMP25
1_Member	Reactome Gene Sets	R-HSA-1474244	Extracellular matrix organization	-4.9547	-1.7015	8/301	1282,1284,1291,1307,2335,3690,7148,64386	COL4A1,COL4A2,COL6A1,COL16A1,FN1,ITGB3,TNXB,MMP25
1_Member	GO Molecular Functions	GO:0030020	extracellular matrix structural constituent conferring tensile strength	-4.88303	-1.68047	4/41	1282,1284,1291,1307	COL4A1,COL4A2,COL6A1,COL16A1
1_Member	GO Cellular Components	GO:0005788	endoplasmic reticulum lumen	-4.88252	-1.68047	8/308	1282,1284,1291,1307,2335,11173,57104,57719	COL4A1,COL4A2,COL6A1,COL16A1,FN1,ADAMTS7,PNPLA2,ANO8
1_Member	Canonical Pathways	M3005	NABA COLLAGENS	-4.75926	-1.6593	4/44	1282,1284,1291,1307	COL4A1,COL4A2,COL6A1,COL16A1
1_Member	Reactome Gene Sets	R-HSA-8948216	Collagen chain trimerization	-4.75926	-1.6593	4/44	1282,1284,1291,1307	COL4A1,COL4A2,COL6A1,COL16A1
1_Member	GO Biological Processes	GO:0043062	extracellular structure organization	-4.69468	-1.61757	9/429	1282,1284,1291,1307,2335,3690,7148,64116,64386	COL4A1,COL4A2,COL6A1,COL16A1,FN1,ITGB3,TNXB,SLC39A8,MMP25
1_Member	GO Cellular Components	GO:0005604	basement membrane	-4.62089	-1.56151	5/97	43,1282,1284,2335,7058	ACHE,COL4A1,COL4A2,FN1,THBS2
1_Member	Reactome Gene Sets	R-HSA-186797	Signaling by PDGF	-4.28063	-1.27955	4/58	1282,1284,1291,7058	COL4A1,COL4A2,COL6A1,THBS2
1_Member	Canonical Pathways	M5884	NABA CORE MATRISOME	-4.27447	-1.27955	7/275	1282,1284,1291,1307,2335,7058,7148	COL4A1,COL4A2,COL6A1,COL16A1,FN1,THBS2,TNXB
1_Member	Reactome Gene Sets	R-HSA-3000171	Non-integrin membrane-ECM interactions	-4.25131	-1.27111	4/59	1282,1284,2335,3690	COL4A1,COL4A2,FN1,ITGB3
1_Member	Reactome Gene Sets	R-HSA-375165	NCAM signaling for neurite out-growth	-4.13908	-1.19454	4/63	1282,1284,1291,2260	COL4A1,COL4A2,COL6A1,FGFR1
1_Member	Reactome Gene Sets	R-HSA-9006934	Signaling by Receptor Tyrosine Kinases	-4.1389	-1.19454	9/506	1282,1284,1291,1742,2260,2335,3690,7058,7072	COL4A1,COL4A2,COL6A1,DLG4,FGFR1,FN1,ITGB3,THBS2,TIA1
1_Member	Hallmark Gene Sets	M5930	HALLMARK EPITHELIAL MESENCHYMAL TRANSITION	-4.11974	-1.19454	6/200	1282,1284,1307,2335,3690,7058	COL4A1,COL4A2,COL16A1,FN1,ITGB3,THBS2
1_Member	Reactome Gene Sets	R-HSA-1442490	Collagen degradation	-4.11221	-1.19454	4/64	1282,1284,1291,1307	COL4A1,COL4A2,COL6A1,COL16A1
1_Member	GO Biological Processes	GO:0001704	formation of primary germ layer	-4.07694	-1.17592	5/126	1284,1291,2260,2335,3690	COL4A2,COL6A1,FGFR1,FN1,ITGB3
1_Member	Canonical Pathways	M18	PID INTEGRIN1 PATHWAY	-4.0598	-1.17068	4/66	1282,1291,2335,7058	COL4A1,COL6A1,FN1,THBS2
1_Member	Reactome Gene Sets	R-HSA-1650814	Collagen biosynthesis and modifying enzymes	-4.03423	-1.15669	4/67	1282,1284,1291,1307	COL4A1,COL4A2,COL6A1,COL16A1
1_Member	Reactome Gene Sets	R-HSA-1474290	Collagen formation	-3.53798	-0.806348	4/90	1282,1284,1291,1307	COL4A1,COL4A2,COL6A1,COL16A1
1_Member	KEGG Pathway	hsa05146	Amoebiasis	-3.43096	-0.776674	4/96	1282,1284,2335,5330	COL4A1,COL4A2,FN1,PLCB2
1_Member	Canonical Pathways	M5887	NABA BASEMENT MEMBRANES	-3.42235	-0.776674	3/40	1282,1284,1291	COL4A1,COL4A2,COL6A1
1_Member	KEGG Pathway	hsa04933	AGE-RAGE signaling pathway in diabetic complications	-3.38013	-0.755322	4/99	1282,1284,2335,5330	COL4A1,COL4A2,FN1,PLCB2
1_Member	Reactome Gene Sets	R-HSA-419037	NCAM1 interactions	-3.35937	-0.740899	3/42	1282,1284,1291	COL4A1,COL4A2,COL6A1
1_Member	Canonical Pathways	M53	PID INTEGRIN3 PATHWAY	-3.32906	-0.723001	3/43	1282,2335,3690	COL4A1,FN1,ITGB3
1_Member	GO Biological Processes	GO:0035987	endodermal cell differentiation	-3.27063	-0.682751	3/45	1284,1291,2335	COL4A2,COL6A1,FN1
1_Member	GO Biological Processes	GO:0007369	gastrulation	-3.2703	-0.682751	5/188	1284,1291,2260,2335,3690	COL4A2,COL6A1,FGFR1,FN1,ITGB3
1_Member	Canonical Pathways	M198	PID SYNDECAN 1 PATHWAY	-3.24245	-0.674348	3/46	1282,1291,1307	COL4A1,COL6A1,COL16A1
1_Member	GO Biological Processes	GO:0001706	endoderm formation	-3.038	-0.522486	3/54	1284,1291,2335	COL4A2,COL6A1,FN1
1_Member	Reactome Gene Sets	R-HSA-2022090	Assembly of collagen fibrils and other multimeric structures	-2.88403	-0.426706	3/61	1282,1284,1291	COL4A1,COL4A2,COL6A1
1_Member	GO Molecular Functions	GO:0019838	growth factor binding	-2.80634	-0.39232	4/141	1282,1291,2260,3690	COL4A1,COL6A1,FGFR1,ITGB3
1_Member	GO Biological Processes	GO:0071230	cellular response to amino acid stimulus	-2.72971	-0.347934	3/69	1282,1291,1307	COL4A1,COL6A1,COL16A1
1_Member	GO Molecular Functions	GO:0005518	collagen binding	-2.71178	-0.333642	3/70	43,1291,2335	ACHE,COL6A1,FN1
1_Member	GO Biological Processes	GO:0007492	endoderm development	-2.57761	-0.220329	3/78	1284,1291,2335	COL4A2,COL6A1,FN1
1_Member	KEGG Pathway	hsa05222	Small cell lung cancer	-2.48641	-0.149424	3/84	1282,1284,2335	COL4A1,COL4A2,FN1
1_Member	Reactome Gene Sets	R-HSA-422475	Axon guidance	-2.47781	-0.148477	7/552	1282,1284,1291,1742,2260,3690,55558	COL4A1,COL4A2,COL6A1,DLG4,FGFR1,ITGB3,PLXNA3
1_Member	GO Molecular Functions	GO:0005198	structural molecule activity	-2.43796	-0.120522	8/714	1282,1284,1291,1307,2335,3996,7058,7148	COL4A1,COL4A2,COL6A1,COL16A1,FN1,LLGL1,THBS2,TNXB
1_Member	KEGG Pathway	hsa04974	Protein digestion and absorption	-2.40203	-0.0908341	3/90	1282,1284,1291	COL4A1,COL4A2,COL6A1
1_Member	Reactome Gene Sets	R-HSA-9675108	Nervous system development	-2.37287	-0.0734642	7/577	1282,1284,1291,1742,2260,3690,55558	COL4A1,COL4A2,COL6A1,DLG4,FGFR1,ITGB3,PLXNA3
1_Member	GO Biological Processes	GO:0001525	angiogenesis	-2.30482	-0.0148181	7/594	1282,1284,2260,2335,3690,7058,57007	COL4A1,COL4A2,FGFR1,FN1,ITGB3,THBS2,ACKR3
1_Member	GO Biological Processes	GO:0071417	cellular response to organonitrogen compound	-2.29308	-0.0115807	7/597	1282,1291,1307,3718,5138,6261,151176	COL4A1,COL6A1,COL16A1,JAK3,PDE2A,RYR1,ERFE
1_Member	GO Biological Processes	GO:0001568	blood vessel development	-2.22003	0	8/777	1282,1284,2260,2335,3690,5138,7058,57007	COL4A1,COL4A2,FGFR1,FN1,ITGB3,PDE2A,THBS2,ACKR3
1_Member	GO Biological Processes	GO:0071229	cellular response to acid chemical	-2.17322	0	4/212	1109,1282,1291,1307	AKR1C4,COL4A1,COL6A1,COL16A1
1_Member	GO Biological Processes	GO:0043200	response to amino acid	-2.11714	0	3/114	1282,1291,1307	COL4A1,COL6A1,COL16A1
1_Member	GO Biological Processes	GO:0001101	response to acid chemical	-2.11701	0	5/347	1109,1196,1282,1291,1307	AKR1C4,CLK2,COL4A1,COL6A1,COL16A1
1_Member	GO Biological Processes	GO:1901699	cellular response to nitrogen compound	-2.06318	0	7/660	1282,1291,1307,3718,5138,6261,151176	COL4A1,COL6A1,COL16A1,JAK3,PDE2A,RYR1,ERFE
2_Summary	GO Biological Processes	GO:0002449	lymphocyte mediated immunity	-5.26323	-1.82337	9/364	712,713,3105,3493,3500,3507,23529,28432,79465,3718,1742,5169,6769,57007,27040,2335,57580,3394,3690	C1QA,C1QB,HLA-A,IGHA1,IGHG1,IGHM,CLCF1,IGHV3-35,ULBP3,JAK3,DLG4,ENPP3,STAC,ACKR3,LAT,FN1,PREX1,IRF8,ITGB3
2_Member	GO Biological Processes	GO:0002449	lymphocyte mediated immunity	-5.26323	-1.82337	9/364	712,713,3105,3493,3500,3507,23529,28432,79465	C1QA,C1QB,HLA-A,IGHA1,IGHG1,IGHM,CLCF1,IGHV3-35,ULBP3
2_Member	GO Biological Processes	GO:0002460	adaptive immune response based on somatic recombination of immune receptors built from immunoglobuli	-5.24404	-1.82337	9/366	712,713,3105,3493,3500,3507,3718,23529,28432	C1QA,C1QB,HLA-A,IGHA1,IGHG1,IGHM,JAK3,CLCF1,IGHV3-35
2_Member	GO Biological Processes	GO:0006958	complement activation, classical pathway	-4.9729	-1.7015	6/141	712,713,3493,3500,3507,28432	C1QA,C1QB,IGHA1,IGHG1,IGHM,IGHV3-35
2_Member	GO Biological Processes	GO:0016064	immunoglobulin mediated immune response	-4.83074	-1.6593	7/225	712,713,3493,3500,3507,23529,28432	C1QA,C1QB,IGHA1,IGHG1,IGHM,CLCF1,IGHV3-35
2_Member	GO Biological Processes	GO:0019724	B cell mediated immunity	-4.79361	-1.6593	7/228	712,713,3493,3500,3507,23529,28432	C1QA,C1QB,IGHA1,IGHG1,IGHM,CLCF1,IGHV3-35
2_Member	GO Biological Processes	GO:0002455	humoral immune response mediated by circulating immunoglobulin	-4.75489	-1.6593	6/154	712,713,3493,3500,3507,28432	C1QA,C1QB,IGHA1,IGHG1,IGHM,IGHV3-35
2_Member	GO Biological Processes	GO:0006956	complement activation	-4.40081	-1.35846	6/178	712,713,3493,3500,3507,28432	C1QA,C1QB,IGHA1,IGHG1,IGHM,IGHV3-35
2_Member	GO Cellular Components	GO:0098552	side of membrane	-4.3184	-1.29245	10/599	1742,3105,3493,3500,3507,5169,6769,28432,57007,79465	DLG4,HLA-A,IGHA1,IGHG1,IGHM,ENPP3,STAC,IGHV3-35,ACKR3,ULBP3
2_Member	GO Biological Processes	GO:0072376	protein activation cascade	-4.10779	-1.19454	6/201	712,713,3493,3500,3507,28432	C1QA,C1QB,IGHA1,IGHG1,IGHM,IGHV3-35
2_Member	GO Cellular Components	GO:0042571	immunoglobulin complex, circulating	-3.82095	-0.954698	4/76	3493,3500,3507,28432	IGHA1,IGHG1,IGHM,IGHV3-35
2_Member	GO Biological Processes	GO:0002250	adaptive immune response	-3.78188	-0.933255	10/696	712,713,3105,3493,3500,3507,3718,23529,27040,28432	C1QA,C1QB,HLA-A,IGHA1,IGHG1,IGHM,JAK3,CLCF1,LAT,IGHV3-35
2_Member	GO Cellular Components	GO:0072562	blood microparticle	-3.76223	-0.933255	5/147	713,2335,3493,3500,3507	C1QB,FN1,IGHA1,IGHG1,IGHM
2_Member	GO Molecular Functions	GO:0034987	immunoglobulin receptor binding	-3.73472	-0.920852	4/80	3493,3500,3507,28432	IGHA1,IGHG1,IGHM,IGHV3-35
2_Member	GO Biological Processes	GO:0050871	positive regulation of B cell activation	-3.72133	-0.917222	5/150	3493,3500,3507,23529,28432	IGHA1,IGHG1,IGHM,CLCF1,IGHV3-35
2_Member	GO Biological Processes	GO:0051251	positive regulation of lymphocyte activation	-3.65629	-0.863535	7/346	3105,3493,3500,3507,3718,23529,28432	HLA-A,IGHA1,IGHG1,IGHM,JAK3,CLCF1,IGHV3-35
2_Member	GO Biological Processes	GO:0002694	regulation of leukocyte activation	-3.64876	-0.863535	9/588	3105,3493,3500,3507,3718,5169,23529,27040,28432	HLA-A,IGHA1,IGHG1,IGHM,JAK3,ENPP3,CLCF1,LAT,IGHV3-35
2_Member	GO Biological Processes	GO:0006910	phagocytosis, recognition	-3.57538	-0.825627	4/88	3493,3500,3507,28432	IGHA1,IGHG1,IGHM,IGHV3-35
2_Member	GO Biological Processes	GO:0046649	lymphocyte activation	-3.53128	-0.806348	10/748	3105,3493,3500,3507,3718,23529,27040,28432,57580,79465	HLA-A,IGHA1,IGHG1,IGHM,JAK3,CLCF1,LAT,IGHV3-35,PREX1,ULBP3
2_Member	GO Molecular Functions	GO:0003823	antigen binding	-3.48168	-0.783355	5/169	3105,3493,3500,3507,28432	HLA-A,IGHA1,IGHG1,IGHM,IGHV3-35
2_Member	GO Biological Processes	GO:0050865	regulation of cell activation	-3.41916	-0.776674	9/632	3105,3493,3500,3507,3718,5169,23529,27040,28432	HLA-A,IGHA1,IGHG1,IGHM,JAK3,ENPP3,CLCF1,LAT,IGHV3-35
2_Member	GO Biological Processes	GO:0051249	regulation of lymphocyte activation	-3.41445	-0.776674	8/501	3105,3493,3500,3507,3718,23529,27040,28432	HLA-A,IGHA1,IGHG1,IGHM,JAK3,CLCF1,LAT,IGHV3-35
2_Member	GO Biological Processes	GO:0002696	positive regulation of leukocyte activation	-3.33656	-0.724333	7/391	3105,3493,3500,3507,3718,23529,28432	HLA-A,IGHA1,IGHG1,IGHM,JAK3,CLCF1,IGHV3-35
2_Member	GO Cellular Components	GO:0009897	external side of plasma membrane	-3.26501	-0.682751	7/402	3493,3500,3507,5169,28432,57007,79465	IGHA1,IGHG1,IGHM,ENPP3,IGHV3-35,ACKR3,ULBP3
2_Member	GO Biological Processes	GO:0050867	positive regulation of cell activation	-3.23957	-0.674348	7/406	3105,3493,3500,3507,3718,23529,28432	HLA-A,IGHA1,IGHG1,IGHM,JAK3,CLCF1,IGHV3-35
2_Member	GO Biological Processes	GO:0050864	regulation of B cell activation	-3.20849	-0.659652	5/194	3493,3500,3507,23529,28432	IGHA1,IGHG1,IGHM,CLCF1,IGHV3-35
2_Member	GO Biological Processes	GO:0042113	B cell activation	-3.02792	-0.522486	6/320	3493,3500,3507,3718,23529,28432	IGHA1,IGHG1,IGHM,JAK3,CLCF1,IGHV3-35
2_Member	GO Biological Processes	GO:0050851	antigen receptor-mediated signaling pathway	-3.02792	-0.522486	6/320	3105,3493,3500,3507,27040,28432	HLA-A,IGHA1,IGHG1,IGHM,LAT,IGHV3-35
2_Member	GO Biological Processes	GO:0006911	phagocytosis, engulfment	-3.02557	-0.522486	4/123	3493,3500,3507,28432	IGHA1,IGHG1,IGHM,IGHV3-35
2_Member	GO Biological Processes	GO:0050853	B cell receptor signaling pathway	-2.91181	-0.441263	4/132	3493,3500,3507,28432	IGHA1,IGHG1,IGHM,IGHV3-35
2_Member	GO Biological Processes	GO:0099024	plasma membrane invagination	-2.91181	-0.441263	4/132	3493,3500,3507,28432	IGHA1,IGHG1,IGHM,IGHV3-35
2_Member	GO Biological Processes	GO:0010324	membrane invagination	-2.81768	-0.393783	4/140	3493,3500,3507,28432	IGHA1,IGHG1,IGHM,IGHV3-35
2_Member	GO Biological Processes	GO:0006959	humoral immune response	-2.76095	-0.356705	6/361	712,713,3493,3500,3507,28432	C1QA,C1QB,IGHA1,IGHG1,IGHM,IGHV3-35
2_Member	GO Biological Processes	GO:0006909	phagocytosis	-2.69546	-0.320927	6/372	3394,3493,3500,3507,3690,28432	IRF8,IGHA1,IGHG1,IGHM,ITGB3,IGHV3-35
2_Member	GO Cellular Components	GO:0019814	immunoglobulin complex	-2.57728	-0.220329	4/163	3493,3500,3507,28432	IGHA1,IGHG1,IGHM,IGHV3-35
2_Member	GO Biological Processes	GO:0002253	activation of immune response	-2.37666	-0.0734642	8/731	712,713,3105,3493,3500,3507,27040,28432	C1QA,C1QB,HLA-A,IGHA1,IGHG1,IGHM,LAT,IGHV3-35
2_Member	GO Biological Processes	GO:0002429	immune response-activating cell surface receptor signaling pathway	-2.17437	0	6/476	3105,3493,3500,3507,27040,28432	HLA-A,IGHA1,IGHG1,IGHM,LAT,IGHV3-35
2_Member	GO Biological Processes	GO:0042742	defense response to bacterium	-2.13244	0	5/344	3394,3493,3500,3507,28432	IRF8,IGHA1,IGHG1,IGHM,IGHV3-35
2_Member	GO Biological Processes	GO:0008037	cell recognition	-2.13127	0	4/218	3493,3500,3507,28432	IGHA1,IGHG1,IGHM,IGHV3-35
2_Member	GO Biological Processes	GO:0002768	immune response-regulating cell surface receptor signaling pathway	-2.03841	0	6/509	3105,3493,3500,3507,27040,28432	HLA-A,IGHA1,IGHG1,IGHM,LAT,IGHV3-35
3_Summary	GO Biological Processes	GO:0007204	positive regulation of cytosolic calcium ion concentration	-3.76585	-0.933255	7/332	1742,5330,6261,10874,57007,80024,219931,64116,151176,1291,6769,3690,57104,2260,91683,57198,57719,7139	DLG4,PLCB2,RYR1,NMU,ACKR3,SLC8B1,TPCN2,SLC39A8,ERFE,COL6A1,STAC,ITGB3,PNPLA2,FGFR1,SYT12,ATP8B2,ANO8,TNNT2
3_Member	GO Biological Processes	GO:0007204	positive regulation of cytosolic calcium ion concentration	-3.76585	-0.933255	7/332	1742,5330,6261,10874,57007,80024,219931	DLG4,PLCB2,RYR1,NMU,ACKR3,SLC8B1,TPCN2
3_Member	GO Biological Processes	GO:0006875	cellular metal ion homeostasis	-3.60546	-0.847104	9/596	1742,5330,6261,10874,57007,64116,80024,151176,219931	DLG4,PLCB2,RYR1,NMU,ACKR3,SLC39A8,SLC8B1,ERFE,TPCN2
3_Member	GO Biological Processes	GO:0051480	regulation of cytosolic calcium ion concentration	-3.45896	-0.783355	7/373	1742,5330,6261,10874,57007,80024,219931	DLG4,PLCB2,RYR1,NMU,ACKR3,SLC8B1,TPCN2
3_Member	GO Biological Processes	GO:0072503	cellular divalent inorganic cation homeostasis	-3.38018	-0.755322	8/507	1742,5330,6261,10874,57007,64116,80024,219931	DLG4,PLCB2,RYR1,NMU,ACKR3,SLC39A8,SLC8B1,TPCN2
3_Member	GO Biological Processes	GO:0072507	divalent inorganic cation homeostasis	-3.27486	-0.682751	8/526	1742,5330,6261,10874,57007,64116,80024,219931	DLG4,PLCB2,RYR1,NMU,ACKR3,SLC39A8,SLC8B1,TPCN2
3_Member	GO Biological Processes	GO:0055065	metal ion homeostasis	-3.24572	-0.674348	9/668	1742,5330,6261,10874,57007,64116,80024,151176,219931	DLG4,PLCB2,RYR1,NMU,ACKR3,SLC39A8,SLC8B1,ERFE,TPCN2
3_Member	GO Biological Processes	GO:0030003	cellular cation homeostasis	-3.22718	-0.672644	9/672	1742,5330,6261,10874,57007,64116,80024,151176,219931	DLG4,PLCB2,RYR1,NMU,ACKR3,SLC39A8,SLC8B1,ERFE,TPCN2
3_Member	GO Biological Processes	GO:0006873	cellular ion homeostasis	-3.16789	-0.624383	9/685	1742,5330,6261,10874,57007,64116,80024,151176,219931	DLG4,PLCB2,RYR1,NMU,ACKR3,SLC39A8,SLC8B1,ERFE,TPCN2
3_Member	GO Biological Processes	GO:0051209	release of sequestered calcium ion into cytosol	-2.92402	-0.441263	4/131	5330,6261,80024,219931	PLCB2,RYR1,SLC8B1,TPCN2
3_Member	GO Cellular Components	GO:0042383	sarcolemma	-2.91181	-0.441263	4/132	1291,6261,6769,80024	COL6A1,RYR1,STAC,SLC8B1
3_Member	GO Biological Processes	GO:0051283	negative regulation of sequestering of calcium ion	-2.91181	-0.441263	4/132	5330,6261,80024,219931	PLCB2,RYR1,SLC8B1,TPCN2
3_Member	GO Biological Processes	GO:0055080	cation homeostasis	-2.8998	-0.433709	9/748	1742,5330,6261,10874,57007,64116,80024,151176,219931	DLG4,PLCB2,RYR1,NMU,ACKR3,SLC39A8,SLC8B1,ERFE,TPCN2
3_Member	GO Biological Processes	GO:0051282	regulation of sequestering of calcium ion	-2.8877	-0.426706	4/134	5330,6261,80024,219931	PLCB2,RYR1,SLC8B1,TPCN2
3_Member	GO Biological Processes	GO:0051235	maintenance of location	-2.87346	-0.423117	6/343	3690,5330,6261,57104,80024,219931	ITGB3,PLCB2,RYR1,PNPLA2,SLC8B1,TPCN2
3_Member	GO Biological Processes	GO:0006874	cellular calcium ion homeostasis	-2.85909	-0.420248	7/472	1742,5330,6261,10874,57007,80024,219931	DLG4,PLCB2,RYR1,NMU,ACKR3,SLC8B1,TPCN2
3_Member	GO Biological Processes	GO:0098771	inorganic ion homeostasis	-2.85601	-0.420248	9/759	1742,5330,6261,10874,57007,64116,80024,151176,219931	DLG4,PLCB2,RYR1,NMU,ACKR3,SLC39A8,SLC8B1,ERFE,TPCN2
3_Member	GO Biological Processes	GO:0051208	sequestering of calcium ion	-2.85226	-0.420248	4/137	5330,6261,80024,219931	PLCB2,RYR1,SLC8B1,TPCN2
3_Member	GO Biological Processes	GO:0055074	calcium ion homeostasis	-2.79692	-0.388821	7/484	1742,5330,6261,10874,57007,80024,219931	DLG4,PLCB2,RYR1,NMU,ACKR3,SLC8B1,TPCN2
3_Member	GO Biological Processes	GO:0097553	calcium ion transmembrane import into cytosol	-2.7401	-0.350959	4/147	5330,6261,80024,219931	PLCB2,RYR1,SLC8B1,TPCN2
3_Member	GO Biological Processes	GO:0060402	calcium ion transport into cytosol	-2.54876	-0.19524	4/166	5330,6261,80024,219931	PLCB2,RYR1,SLC8B1,TPCN2
3_Member	GO Biological Processes	GO:0043269	regulation of ion transport	-2.48993	-0.149424	8/700	1742,2260,3690,6769,80024,91683,151176,219931	DLG4,FGFR1,ITGB3,STAC,SLC8B1,SYT12,ERFE,TPCN2
3_Member	GO Biological Processes	GO:0060401	cytosolic calcium ion transport	-2.42296	-0.108657	4/180	5330,6261,80024,219931	PLCB2,RYR1,SLC8B1,TPCN2
3_Member	Reactome Gene Sets	R-HSA-983712	Ion channel transport	-2.37242	-0.0734642	4/186	6261,57198,57719,219931	RYR1,ATP8B2,ANO8,TPCN2
3_Member	GO Biological Processes	GO:0070588	calcium ion transmembrane transport	-2.21215	0	5/329	5330,6261,6769,80024,219931	PLCB2,RYR1,STAC,SLC8B1,TPCN2
3_Member	Reactome Gene Sets	R-HSA-2672351	Stimuli-sensing channels	-2.17066	0	3/109	6261,57719,219931	RYR1,ANO8,TPCN2
3_Member	GO Biological Processes	GO:0070838	divalent metal ion transport	-2.09466	0	6/495	5330,6261,6769,64116,80024,219931	PLCB2,RYR1,STAC,SLC39A8,SLC8B1,TPCN2
3_Member	GO Biological Processes	GO:0072511	divalent inorganic cation transport	-2.0703	0	6/501	5330,6261,6769,64116,80024,219931	PLCB2,RYR1,STAC,SLC39A8,SLC8B1,TPCN2
3_Member	GO Biological Processes	GO:0006936	muscle contraction	-2.0569	0	5/359	6261,6769,7139,10874,219931	RYR1,STAC,TNNT2,NMU,TPCN2
4_Summary	GO Molecular Functions	GO:0005539	glycosaminoglycan binding	-3.75711	-0.933255	6/233	1307,2260,2335,3507,7058,7148,3690,57580,3493,80024	regu
4_Member	GO Molecular Functions	GO:0005539	glycosaminoglycan binding	-3.75711	-0.933255	6/233	1307,2260,2335,3507,7058,7148	COL16A1,FGFR1,FN1,IGHM,THBS2,TNXB
4_Member	GO Molecular Functions	GO:0008201	heparin binding	-3.48168	-0.783355	5/169	1307,2260,2335,7058,7148	COL16A1,FGFR1,FN1,THBS2,TNXB
4_Member	GO Molecular Functions	GO:0005178	integrin binding	-2.85226	-0.420248	4/137	1307,2335,3690,7148	COL16A1,FN1,ITGB3,TNXB
4_Member	GO Molecular Functions	GO:1901681	sulfur compound binding	-2.68179	-0.310831	5/255	1307,2260,2335,7058,7148	COL16A1,FGFR1,FN1,THBS2,TNXB
4_Member	GO Cellular Components	GO:0031091	platelet alpha granule	-2.38856	-0.08046	3/91	2335,3690,7058	FN1,ITGB3,THBS2
4_Member	GO Biological Processes	GO:0034446	substrate adhesion-dependent cell spreading	-2.29862	-0.0115807	3/98	2335,3690,57580	FN1,ITGB3,PREX1
4_Member	GO Biological Processes	GO:0050900	leukocyte migration	-2.05827	0	6/504	2335,3493,3507,3690,57580,80024	FN1,IGHA1,IGHM,ITGB3,PREX1,SLC8B1
4_Member	GO Biological Processes	GO:0010811	positive regulation of cell-substrate adhesion	-2.05627	0	3/120	1307,2335,57580	COL16A1,FN1,PREX1
5_Summary	GO Biological Processes	GO:0002697	regulation of immune effector process	-3.62484	-0.84876	8/466	712,713,1776,3105,3500,3718,5169,23529,79465	C1QA,C1QB,DNASE1L3,HLA-A,IGHG1,JAK3,ENPP3,CLCF1,ULBP3
5_Member	GO Biological Processes	GO:0002697	regulation of immune effector process	-3.62484	-0.84876	8/466	712,713,1776,3105,3500,3718,5169,23529	C1QA,C1QB,DNASE1L3,HLA-A,IGHG1,JAK3,ENPP3,CLCF1
5_Member	GO Biological Processes	GO:0002703	regulation of leukocyte mediated immunity	-2.21658	0	4/206	1776,3105,3718,23529	DNASE1L3,HLA-A,JAK3,CLCF1
5_Member	GO Biological Processes	GO:0001909	leukocyte mediated cytotoxicity	-2.15974	0	3/110	1776,3105,79465	DNASE1L3,HLA-A,ULBP3
6_Summary	Reactome Gene Sets	R-HSA-5673001	RAF/MAP kinase cascade	-3.61099	-0.847104	6/248	1742,2260,2335,3690,3718,27040,1195,1196,23529,3500,1307,5330	DLG4,FGFR1,FN1,ITGB3,JAK3,LAT,CLK1,CLK2,CLCF1,IGHG1,COL16A1,PLCB2
6_Member	Reactome Gene Sets	R-HSA-5673001	RAF/MAP kinase cascade	-3.61099	-0.847104	6/248	1742,2260,2335,3690,3718,27040	DLG4,FGFR1,FN1,ITGB3,JAK3,LAT
6_Member	Reactome Gene Sets	R-HSA-5684996	MAPK1/MAPK3 signaling	-3.55534	-0.814019	6/254	1742,2260,2335,3690,3718,27040	DLG4,FGFR1,FN1,ITGB3,JAK3,LAT
6_Member	GO Biological Processes	GO:0018108	peptidyl-tyrosine phosphorylation	-3.47299	-0.783355	7/371	1195,1196,1742,2260,3690,3718,23529	CLK1,CLK2,DLG4,FGFR1,ITGB3,JAK3,CLCF1
6_Member	GO Biological Processes	GO:0018212	peptidyl-tyrosine modification	-3.45198	-0.783355	7/374	1195,1196,1742,2260,3690,3718,23529	CLK1,CLK2,DLG4,FGFR1,ITGB3,JAK3,CLCF1
6_Member	Reactome Gene Sets	R-HSA-9607240	FLT3 Signaling	-3.44841	-0.783355	6/266	1742,2260,2335,3690,3718,27040	DLG4,FGFR1,FN1,ITGB3,JAK3,LAT
6_Member	Reactome Gene Sets	R-HSA-5683057	MAPK family signaling cascades	-3.22688	-0.672644	6/293	1742,2260,2335,3690,3718,27040	DLG4,FGFR1,FN1,ITGB3,JAK3,LAT
6_Member	GO Molecular Functions	GO:0004713	protein tyrosine kinase activity	-2.82912	-0.401178	4/139	1195,1196,2260,3718	CLK1,CLK2,FGFR1,JAK3
6_Member	Canonical Pathways	M28	PID IL4 2PATHWAY	-2.80432	-0.39232	3/65	3500,3690,3718	IGHG1,ITGB3,JAK3
6_Member	GO Biological Processes	GO:0007229	integrin-mediated signaling pathway	-2.19283	0	3/107	1307,3690,27040	COL16A1,ITGB3,LAT
6_Member	KEGG Pathway	hsa04015	Rap1 signaling pathway	-2.18751	0	4/210	2260,3690,5330,27040	FGFR1,ITGB3,PLCB2,LAT
6_Member	Reactome Gene Sets	R-HSA-373760	L1CAM interactions	-2.06617	0	3/119	1742,2260,3690	DLG4,FGFR1,ITGB3
7_Summary	GO Biological Processes	GO:0015698	inorganic anion transport	-3.4699	-0.783355	5/170	2260,5169,57719,64116,219855,1109,57198,151176	FGFR1,ENPP3,ANO8,SLC39A8,SLC37A2,AKR1C4,ATP8B2,ERFE
7_Member	GO Biological Processes	GO:0015698	inorganic anion transport	-3.4699	-0.783355	5/170	2260,5169,57719,64116,219855	FGFR1,ENPP3,ANO8,SLC39A8,SLC37A2
7_Member	GO Biological Processes	GO:0006820	anion transport	-2.74199	-0.350959	8/637	1109,2260,5169,57198,57719,64116,151176,219855	AKR1C4,FGFR1,ENPP3,ATP8B2,ANO8,SLC39A8,ERFE,SLC37A2
8_Summary	GO Molecular Functions	GO:0008081	phosphoric diester hydrolase activity	-3.44829	-0.783355	4/95	5138,5169,5330,10846,955	PDE2A,ENPP3,PLCB2,PDE10A,ENTPD6
8_Member	GO Molecular Functions	GO:0008081	phosphoric diester hydrolase activity	-3.44829	-0.783355	4/95	5138,5169,5330,10846	PDE2A,ENPP3,PLCB2,PDE10A
8_Member	KEGG Pathway	hsa00230	Purine metabolism	-2.47546	-0.148477	4/174	955,5138,5169,10846	ENTPD6,PDE2A,ENPP3,PDE10A
9_Summary	GO Biological Processes	GO:0031623	receptor internalization	-3.14887	-0.615758	4/114	43,1742,3690,57007,3493	ACHE,DLG4,ITGB3,ACKR3,IGHA1
9_Member	GO Biological Processes	GO:0031623	receptor internalization	-3.14887	-0.615758	4/114	43,1742,3690,57007	ACHE,DLG4,ITGB3,ACKR3
9_Member	GO Biological Processes	GO:0043112	receptor metabolic process	-2.29221	-0.0115807	4/196	43,1742,3690,57007	ACHE,DLG4,ITGB3,ACKR3
9_Member	GO Biological Processes	GO:0006898	receptor-mediated endocytosis	-2.22311	0	5/327	43,1742,3493,3690,57007	ACHE,DLG4,IGHA1,ITGB3,ACKR3
10_Summary	Hallmark Gene Sets	M5909	HALLMARK MYOGENESIS	-3.1488	-0.615758	5/200	43,1284,6261,7139,26353,955,91683,712,1742,1776,5169,5330,7058,401258	ACHE,COL4A2,RYR1,TNNT2,HSPB8,ENTPD6,SYT12,C1QA,DLG4,DNASE1L3,ENPP3,PLCB2,THBS2,RAB44
10_Member	Hallmark Gene Sets	M5909	HALLMARK MYOGENESIS	-3.1488	-0.615758	5/200	43,1284,6261,7139,26353	ACHE,COL4A2,RYR1,TNNT2,HSPB8
10_Member	GO Biological Processes	GO:0051592	response to calcium ion	-2.75092	-0.35224	4/146	955,6261,7139,91683	ENTPD6,RYR1,TNNT2,SYT12
10_Member	GO Biological Processes	GO:0010038	response to metal ion	-2.74886	-0.35224	6/363	712,955,1742,6261,7139,91683	C1QA,ENTPD6,DLG4,RYR1,TNNT2,SYT12
10_Member	GO Molecular Functions	GO:0005509	calcium ion binding	-2.47122	-0.147433	8/705	1776,5169,5330,6261,7058,7139,91683,401258	DNASE1L3,ENPP3,PLCB2,RYR1,THBS2,TNNT2,SYT12,RAB44
11_Summary	GO Biological Processes	GO:0050808	synapse organization	-3.08714	-0.559241	7/431	43,712,713,1282,1742,7058,7162,2260,2335,23529,55558	ACHE,C1QA,C1QB,COL4A1,DLG4,THBS2,TPBG,FGFR1,FN1,CLCF1,PLXNA3
11_Member	GO Biological Processes	GO:0050808	synapse organization	-3.08714	-0.559241	7/431	43,712,713,1282,1742,7058,7162	ACHE,C1QA,C1QB,COL4A1,DLG4,THBS2,TPBG
11_Member	GO Biological Processes	GO:0051962	positive regulation of nervous system development	-2.47781	-0.148477	7/552	1742,2260,2335,7058,7162,23529,55558	DLG4,FGFR1,FN1,THBS2,TPBG,CLCF1,PLXNA3
12_Summary	GO Molecular Functions	GO:0005543	phospholipid binding	-3.06957	-0.54675	7/434	3507,23263,27111,57476,57580,79958,91683,3290,27128	IGHM,MCF2L,SDCBP2,GRAMD1B,PREX1,DENND1C,SYT12,HSD11B1,CYTH4
12_Member	GO Molecular Functions	GO:0005543	phospholipid binding	-3.06957	-0.54675	7/434	3507,23263,27111,57476,57580,79958,91683	IGHM,MCF2L,SDCBP2,GRAMD1B,PREX1,DENND1C,SYT12
12_Member	GO Molecular Functions	GO:0008289	lipid binding	-2.87184	-0.423117	9/755	3290,3507,23263,27111,27128,57476,57580,79958,91683	HSD11B1,IGHM,MCF2L,SDCBP2,CYTH4,GRAMD1B,PREX1,DENND1C,SYT12
12_Member	GO Molecular Functions	GO:0005085	guanyl-nucleotide exchange factor activity	-2.13817	0	4/217	23263,27128,57580,79958	MCF2L,CYTH4,PREX1,DENND1C
13_Summary	Reactome Gene Sets	R-HSA-6794361	Neurexins and neuroligins	-3.01474	-0.516455	3/55	1742,9546,91683,43,712,5330,27163	DLG4,APBA3,SYT12,ACHE,C1QA,PLCB2,NAAA
13_Member	Reactome Gene Sets	R-HSA-6794361	Neurexins and neuroligins	-3.01474	-0.516455	3/55	1742,9546,91683	DLG4,APBA3,SYT12
13_Member	GO Molecular Functions	GO:0001540	amyloid-beta binding	-2.53109	-0.18098	3/81	43,712,9546	ACHE,C1QA,APBA3
13_Member	Reactome Gene Sets	R-HSA-112316	Neuronal System	-2.48617	-0.149424	6/410	43,1742,5330,9546,27163,91683	ACHE,DLG4,PLCB2,APBA3,NAAA,SYT12
13_Member	Reactome Gene Sets	R-HSA-6794362	Protein-protein interactions at synapses	-2.45757	-0.13697	3/86	1742,9546,91683	DLG4,APBA3,SYT12
14_Summary	GO Biological Processes	GO:0002526	acute inflammatory response	-2.94614	-0.452609	5/222	712,713,1776,2335,3500,3394,5330,5138,5169	C1QA,C1QB,DNASE1L3,FN1,IGHG1,IRF8,PLCB2,PDE2A,ENPP3
14_Member	GO Biological Processes	GO:0002526	acute inflammatory response	-2.94614	-0.452609	5/222	712,713,1776,2335,3500	C1QA,C1QB,DNASE1L3,FN1,IGHG1
14_Member	KEGG Pathway	hsa05133	Pertussis	-2.60971	-0.242294	3/76	712,713,3394	C1QA,C1QB,IRF8
14_Member	GO Biological Processes	GO:0002673	regulation of acute inflammatory response	-2.59663	-0.232726	4/161	712,713,1776,3500	C1QA,C1QB,DNASE1L3,IGHG1
14_Member	KEGG Pathway	hsa05142	Chagas disease (American trypanosomiasis)	-2.25033	0	3/102	712,713,5330	C1QA,C1QB,PLCB2
14_Member	GO Biological Processes	GO:0030449	regulation of complement activation	-2.09646	0	3/116	712,713,3500	C1QA,C1QB,IGHG1
14_Member	GO Biological Processes	GO:2000257	regulation of protein activation cascade	-2.08627	0	3/117	712,713,3500	C1QA,C1QB,IGHG1
14_Member	GO Biological Processes	GO:0050727	regulation of inflammatory response	-2.04236	0	6/508	712,713,1776,3500,5138,5169	C1QA,C1QB,DNASE1L3,IGHG1,PDE2A,ENPP3
15_Summary	GO Biological Processes	GO:0043484	regulation of RNA splicing	-2.80634	-0.39232	4/141	1195,1196,6625,7072	CLK1,CLK2,SNRNP70,TIA1
15_Member	GO Biological Processes	GO:0043484	regulation of RNA splicing	-2.80634	-0.39232	4/141	1195,1196,6625,7072	CLK1,CLK2,SNRNP70,TIA1
16_Summary	GO Biological Processes	GO:0021872	forebrain generation of neurons	-2.72971	-0.347934	3/69	2260,55558,57688,1291,1742,2335,3690,3996,57580,80024,57007	FGFR1,PLXNA3,ZSWIM6,COL6A1,DLG4,FN1,ITGB3,LLGL1,PREX1,SLC8B1,ACKR3
16_Member	GO Biological Processes	GO:0021872	forebrain generation of neurons	-2.72971	-0.347934	3/69	2260,55558,57688	FGFR1,PLXNA3,ZSWIM6
16_Member	GO Biological Processes	GO:0000904	cell morphogenesis involved in differentiation	-2.28993	-0.0115807	8/756	1291,1742,2335,3690,3996,55558,57580,57688	COL6A1,DLG4,FN1,ITGB3,LLGL1,PLXNA3,PREX1,ZSWIM6
16_Member	GO Biological Processes	GO:0050920	regulation of chemotaxis	-2.11759	0	4/220	2260,55558,57688,80024	FGFR1,PLXNA3,ZSWIM6,SLC8B1
16_Member	GO Biological Processes	GO:0006935	chemotaxis	-2.10115	0	7/649	2260,3690,55558,57007,57580,57688,80024	FGFR1,ITGB3,PLXNA3,ACKR3,PREX1,ZSWIM6,SLC8B1
16_Member	GO Biological Processes	GO:0042330	taxis	-2.09418	0	7/651	2260,3690,55558,57007,57580,57688,80024	FGFR1,ITGB3,PLXNA3,ACKR3,PREX1,ZSWIM6,SLC8B1
16_Member	GO Biological Processes	GO:0010975	regulation of neuron projection development	-2.02662	0	6/512	1742,2260,2335,55558,57580,57688	DLG4,FGFR1,FN1,PLXNA3,PREX1,ZSWIM6
17_Summary	GO Biological Processes	GO:0010876	lipid localization	-2.51232	-0.165589	6/405	1109,3690,57104,57198,57476,151176	AKR1C4,ITGB3,PNPLA2,ATP8B2,GRAMD1B,ERFE
17_Member	GO Biological Processes	GO:0010876	lipid localization	-2.51232	-0.165589	6/405	1109,3690,57104,57198,57476,151176	AKR1C4,ITGB3,PNPLA2,ATP8B2,GRAMD1B,ERFE
17_Member	GO Biological Processes	GO:0006869	lipid transport	-2.02777	0	5/365	1109,3690,57198,57476,151176	AKR1C4,ITGB3,ATP8B2,GRAMD1B,ERFE
18_Summary	GO Biological Processes	GO:0060337	type I interferon signaling pathway	-2.33627	-0.0433056	3/95	3105,3394,81030,2335,3500,3718,23529,57007	HLA-A,IRF8,ZBP1,FN1,IGHG1,JAK3,CLCF1,ACKR3
18_Member	GO Biological Processes	GO:0060337	type I interferon signaling pathway	-2.33627	-0.0433056	3/95	3105,3394,81030	HLA-A,IRF8,ZBP1
18_Member	GO Biological Processes	GO:0071357	cellular response to type I interferon	-2.33627	-0.0433056	3/95	3105,3394,81030	HLA-A,IRF8,ZBP1
18_Member	GO Biological Processes	GO:0034340	response to type I interferon	-2.28635	-0.0108675	3/99	3105,3394,81030	HLA-A,IRF8,ZBP1
18_Member	GO Biological Processes	GO:0019221	cytokine-mediated signaling pathway	-2.15899	0	8/796	2335,3105,3394,3500,3718,23529,57007,81030	FN1,HLA-A,IRF8,IGHG1,JAK3,CLCF1,ACKR3,ZBP1
19_Summary	GO Biological Processes	GO:1903530	regulation of secretion by cell	-2.22003	0	8/777	43,2260,2335,3996,10874,64780,80024,91683,5138,22994,26353,27111	ACHE,FGFR1,FN1,LLGL1,NMU,MICAL1,SLC8B1,SYT12,PDE2A,CEP131,HSPB8,SDCBP2
19_Member	GO Biological Processes	GO:1903530	regulation of secretion by cell	-2.22003	0	8/777	43,2260,2335,3996,10874,64780,80024,91683	ACHE,FGFR1,FN1,LLGL1,NMU,MICAL1,SLC8B1,SYT12
19_Member	GO Molecular Functions	GO:0042803	protein homodimerization activity	-2.11166	0	7/646	43,2260,5138,22994,26353,27111,80024	ACHE,FGFR1,PDE2A,CEP131,HSPB8,SDCBP2,SLC8B1
20_Summary	Reactome Gene Sets	R-HSA-8957275	Post-translational protein phosphorylation	-2.18169	0	3/108	2335,57104,57719	FN1,PNPLA2,ANO8
20_Member	Reactome Gene Sets	R-HSA-8957275	Post-translational protein phosphorylation	-2.18169	0	3/108	2335,57104,57719	FN1,PNPLA2,ANO8
20_Member	Reactome Gene Sets	R-HSA-381426	Regulation of Insulin-like Growth Factor (IGF) transport and uptake by Insulin-like Growth Factor Bi	-2.00808	0	3/125	2335,57104,57719	FN1,PNPLA2,ANO8

## Sheet: Higher in SUB
GroupID	Category	Term	Description	LogP	Log(q-value)	InTerm_InList	Genes	Symbols
1_Summary	GO Molecular Functions	GO:0008028	monocarboxylic acid transmembrane transporter activity	-5.56873	-0.950954	3/57	6555,9121,220963	SLC10A2,SLC16A5,SLC16A9
1_Member	GO Molecular Functions	GO:0008028	monocarboxylic acid transmembrane transporter activity	-5.56873	-0.950954	3/57	6555,9121,220963	SLC10A2,SLC16A5,SLC16A9
1_Member	GO Molecular Functions	GO:0015293	symporter activity	-4.33989	-0.289206	3/146	6555,9121,220963	SLC10A2,SLC16A5,SLC16A9
1_Member	GO Molecular Functions	GO:0005342	organic acid transmembrane transporter activity	-4.30492	-0.289206	3/150	6555,9121,220963	SLC10A2,SLC16A5,SLC16A9
1_Member	GO Molecular Functions	GO:0046943	carboxylic acid transmembrane transporter activity	-4.30492	-0.289206	3/150	6555,9121,220963	SLC10A2,SLC16A5,SLC16A9
1_Member	GO Biological Processes	GO:0015718	monocarboxylic acid transport	-4.15086	-0.232054	3/169	6555,9121,220963	SLC10A2,SLC16A5,SLC16A9
1_Member	GO Molecular Functions	GO:0008514	organic anion transmembrane transporter activity	-3.85313	-0.0135057	3/213	6555,9121,220963	SLC10A2,SLC16A5,SLC16A9
1_Member	GO Molecular Functions	GO:0015291	secondary active transmembrane transporter activity	-3.70557	0	3/239	6555,9121,220963	SLC10A2,SLC16A5,SLC16A9
1_Member	GO Molecular Functions	GO:0008509	anion transmembrane transporter activity	-3.31805	0	3/324	6555,9121,220963	SLC10A2,SLC16A5,SLC16A9
1_Member	GO Biological Processes	GO:0015849	organic acid transport	-3.27954	0	3/334	6555,9121,220963	SLC10A2,SLC16A5,SLC16A9
1_Member	GO Biological Processes	GO:0046942	carboxylic acid transport	-3.27954	0	3/334	6555,9121,220963	SLC10A2,SLC16A5,SLC16A9
1_Member	GO Molecular Functions	GO:0022804	active transmembrane transporter activity	-3.16735	0	3/365	6555,9121,220963	SLC10A2,SLC16A5,SLC16A9
1_Member	GO Biological Processes	GO:0015711	organic anion transport	-2.80564	0	3/487	6555,9121,220963	SLC10A2,SLC16A5,SLC16A9
1_Member	GO Biological Processes	GO:0006820	anion transport	-2.47353	0	3/637	6555,9121,220963	SLC10A2,SLC16A5,SLC16A9
2_Summary	GO Biological Processes	GO:0006605	protein targeting	-2.97294	0	3/426	6144,6218,54543	RPL21,RPS17,TOMM7
2_Member	GO Biological Processes	GO:0006605	protein targeting	-2.97294	0	3/426	6144,6218,54543	RPL21,RPS17,TOMM7
2_Member	GO Biological Processes	GO:0072594	establishment of protein localization to organelle	-2.65905	0	3/548	6144,6218,54543	RPL21,RPS17,TOMM7
